# Supplementary material for: 1-Meth­oxy-3-o-tolyl­bicyclo­[2.2.2]oct-5-ene-2,2-dicarbonitrile
Source: Acta Crystallogr Sect E Struct Rep Online. 2009 Aug 22;65(Pt 9):o2208. doi: 10.1107/S1600536809032474 (PMC2970108; doi:10.1107/S1600536809032474)
Supplement: Supplementary file 1 [file e-65-o2208-sup1.cif]

##############################################################################
###                                                                        ###
###        Electronic paper (Acta Crystallographica Section E)             ###
###                                                                        ###
##############################################################################
#                                                                            #
# This CIF contains the data in a paper accepted for publication in Acta     #
# Crystallographica Section E. It conforms to the requirements of Notes      #
# for Authors for Section E, and has been peer reviewed under the auspices   #
# of the IUCr Commission on Journals.                                        #
#                                                                            #
# Full details of the Crystallographic Information File format               #
# are given in the paper "The Crystallographic Information File (CIF):       #
# a New Standard Archive File for Crystallography" by S. R. Hall, F. H.      #
# Allen and I. D. Brown [Acta Cryst. (1991), A47, 655-685].                  #
#                                                                            #
# The current version of the core CIF dictionary is obtainable from          #
# ftp://ftp.iucr.org/pub/cif_core.dic. The current version number is 2.4.    #
#                                                                            #
# Software is freely available for graphical display of the structure(s) in  #
# this CIF.  For information consult the CIF home page http://www.iucr.org/  #
# cif/home.html                                                              #
#                                                                            #
# This file may be used for bona fide research purposes within the           #
# scientific community so long as proper attribution is given to the journal # 
# article from which it was obtained.                                        #
#                                                                            #
##############################################################################
                                             
data_I
_audit_creation_method     SHELXL-97
_chemical_name_systematic
;
1-Methoxy-3-<i>o</i>-tolylbicyclo[2.2.2]oct-5-ene-2,2-dicarbonitrile
;
_chemical_name_common     ?
_chemical_formula_moiety     'C18 H18 N2 O'
_chemical_formula_sum     'C18 H18 N2 O'
_chemical_formula_iupac     'C18 H18 N2 O'
_chemical_formula_weight     278.34
_chemical_melting_point     ?
_symmetry_cell_setting     Triclinic
_symmetry_space_group_name_H-M     'P -1'
_symmetry_space_group_name_Hall     '-P 1'
loop_
    _symmetry_equiv_pos_as_xyz
    'x, y, z'
    '-x, -y, -z'
_cell_length_a     7.5922(6)
_cell_length_b     9.5026(8)
_cell_length_c     11.5584(9)
_cell_angle_alpha     91.201(7)
_cell_angle_beta     107.206(6)
_cell_angle_gamma     110.856(6)
_cell_volume     736.89(10)
_cell_formula_units_Z     2
_cell_measurement_reflns_used     8047
_cell_measurement_theta_min     1.86
_cell_measurement_theta_max     28.13
_cell_measurement_temperature     296
_exptl_crystal_description     Prism
_exptl_crystal_colour     colourless
_exptl_crystal_size_max     0.48
_exptl_crystal_size_mid     0.42
_exptl_crystal_size_min     0.17
_exptl_crystal_density_diffrn     1.254
_exptl_crystal_density_meas     ?
_exptl_crystal_density_method     'not measured'
_exptl_crystal_F_000     296
_exptl_absorpt_coefficient_mu     0.079
_exptl_absorpt_correction_type     integration
_exptl_absorpt_process_details     '(X-RED32; Stoe & Cie, 2002)'
_exptl_absorpt_correction_T_min     0.9561
_exptl_absorpt_correction_T_max     0.9893
_exptl_special_details
;
;
_diffrn_ambient_temperature     296
_diffrn_radiation_type     MoK\a
_diffrn_radiation_wavelength     0.71073
_diffrn_radiation_monochromator     'plane graphite'
_diffrn_measurement_device_type     'Stoe IPDS II'
_diffrn_measurement_method     '\w-scan rotation method'
_diffrn_detector_area_resol_mean     6.67
_diffrn_reflns_number     8047
_diffrn_reflns_av_R_equivalents     0.0340
_diffrn_reflns_av_sigmaI/netI     0.0287
_diffrn_reflns_theta_min     1.86
_diffrn_reflns_theta_max     26.50
_diffrn_reflns_theta_full     26.50
_diffrn_measured_fraction_theta_max     1.000
_diffrn_measured_fraction_theta_full     1.000
_diffrn_reflns_limit_h_min     -9
_diffrn_reflns_limit_h_max     9
_diffrn_reflns_limit_k_min     -11
_diffrn_reflns_limit_k_max     11
_diffrn_reflns_limit_l_min     -14
_diffrn_reflns_limit_l_max     14
_diffrn_standards_number     0
_diffrn_standards_interval_count     ?
_diffrn_standards_interval_time     ?
_diffrn_standards_decay_%     -2.6
_refine_special_details
;
Refinement of <i>F</i>^2^ against ALL reflections. The weighted <i>R</i>-factor
<i>wR</i> and goodness of fit <i>S</i> are based on <i>F</i>^2^, conventional
<i>R</i>-factors <i>R</i> are based on <i>F</i>, with <i>F</i> set to zero for
negative <i>F</i>^2^. The threshold expression of <i>F</i>^2^ >
\s(<i>F</i>^2^) is used only for calculating <i>R</i>-factors(gt) <i>etc</i>.
and is not relevant to the choice of reflections for refinement.
<i>R</i>-factors based on <i>F</i>^2^ are statistically about twice as large
as those based on <i>F</i>, and <i>R</i>- factors based on ALL data will be
even larger.
;
_reflns_number_total     3057
_reflns_number_gt     2532
_reflns_threshold_expression     I>2\s(I)
_refine_ls_structure_factor_coef     Fsqd
_refine_ls_matrix_type     full
_refine_ls_R_factor_all     0.0515
_refine_ls_R_factor_gt     0.0409
_refine_ls_wR_factor_gt     0.1021
_refine_ls_wR_factor_ref     0.1078
_refine_ls_goodness_of_fit_ref     1.045
_refine_ls_restrained_S_all     1.045
_refine_ls_number_reflns     3057
_refine_ls_number_parameters     192
_refine_ls_number_restraints     0
_refine_ls_hydrogen_treatment     constr
_refine_ls_weighting_scheme     calc
_refine_ls_weighting_details
          'calc w=1/[\s^2^(Fo^2^)+(0.0455P)^2^+0.127P] where P=(Fo^2^+2Fc^2^)/3'
_atom_sites_solution_hydrogens     geom
_atom_sites_solution_primary     direct
_atom_sites_solution_secondary     difmap
_refine_ls_shift/su_max     0.001
_refine_ls_shift/su_mean     0.000
_refine_diff_density_max     0.210
_refine_diff_density_min     -0.158
_refine_ls_extinction_method     none
_refine_ls_extinction_coef     ?
loop_
    _atom_type_symbol
    _atom_type_description
    _atom_type_scat_dispersion_real
    _atom_type_scat_dispersion_imag
    _atom_type_scat_source
    'C' 'C' 0.0033 0.0016
                         'International Tables Vol C Tables 4.2.6.8 and 6.1.1.4'
    'H' 'H' 0.0000 0.0000
                         'International Tables Vol C Tables 4.2.6.8 and 6.1.1.4'
    'N' 'N' 0.0061 0.0033
                         'International Tables Vol C Tables 4.2.6.8 and 6.1.1.4'
    'O' 'O' 0.0106 0.0060
                         'International Tables Vol C Tables 4.2.6.8 and 6.1.1.4'
_computing_data_collection     'X-AREA (Stoe & Cie, 2002)'
_computing_cell_refinement     'X-AREA (Stoe & Cie, 2002)'
_computing_data_reduction     'X-RED32 (Stoe & Cie, 2002)'
_computing_structure_solution     'SHELXS97 (Sheldrick, 2008)'
_computing_structure_refinement     'SHELXL97 (Sheldrick, 2008)'
_computing_molecular_graphics     'ORTEP-3 for Windows (Farrugia, 1997)'
_computing_publication_material     'WinGX (Farrugia, 1999)'
loop_
    _atom_site_type_symbol
    _atom_site_label
    _atom_site_fract_x
    _atom_site_fract_y
    _atom_site_fract_z
    _atom_site_U_iso_or_equiv
    _atom_site_adp_type
    _atom_site_calc_flag
    _atom_site_refinement_flags
    _atom_site_occupancy
    _atom_site_disorder_assembly
    _atom_site_disorder_group
    C C1 0.76186(18) 0.53676(14) 0.34535(12) 0.0411(3) Uani d . 1 . .
    C C2 0.75171(19) 0.51461(15) 0.46312(12) 0.0434(3) Uani d . 1 . .
    C C3 0.6500(2) 0.36832(17) 0.48325(14) 0.0522(4) Uani d . 1 . .
    H H3 0.6401 0.3530 0.5607 0.063 Uiso calc R 1 . .
    C C4 0.5636(2) 0.24556(17) 0.39194(16) 0.0584(4) Uani d . 1 . .
    H H4 0.4979 0.1488 0.4081 0.070 Uiso calc R 1 . .
    C C5 0.5753(2) 0.26716(17) 0.27703(16) 0.0594(4) Uani d . 1 . .
    H H5 0.5185 0.1848 0.2151 0.071 Uiso calc R 1 . .
    C C6 0.6717(2) 0.41157(16) 0.25353(14) 0.0526(4) Uani d . 1 . .
    H H6 0.6766 0.4256 0.1750 0.063 Uiso calc R 1 . .
    C C7 0.8491(2) 0.64107(17) 0.56952(13) 0.0522(3) Uani d . 1 . .
    H H7A 0.8152 0.6031 0.6396 0.078 Uiso calc R 1 . .
    H H7B 0.8031 0.7220 0.5486 0.078 Uiso calc R 1 . .
    H H7C 0.9911 0.6787 0.5882 0.078 Uiso calc R 1 . .
    C C8 0.87437(18) 0.69280(14) 0.31871(11) 0.0390(3) Uani d . 1 . .
    H H8 0.9680 0.7512 0.3977 0.047 Uiso calc R 1 . .
    C C9 0.74043(18) 0.78601(14) 0.26415(11) 0.0398(3) Uani d . 1 . .
    C C10 0.8251(2) 0.88159(16) 0.16893(12) 0.0454(3) Uani d . 1 . .
    C C11 0.7944(2) 0.76528(19) 0.06747(13) 0.0543(4) Uani d . 1 . .
    H H11 0.7201 0.7619 -0.0133 0.065 Uiso calc R 1 . .
    C C12 0.8816(2) 0.66815(18) 0.10214(13) 0.0528(4) Uani d . 1 . .
    H H12 0.8691 0.5884 0.0483 0.063 Uiso calc R 1 . .
    C C13 1.00195(19) 0.69628(15) 0.23466(12) 0.0440(3) Uani d . 1 . .
    H H13 1.0670 0.6232 0.2537 0.053 Uiso calc R 1 . .
    C C14 0.5290(2) 0.68754(16) 0.20146(13) 0.0473(3) Uani d . 1 . .
    C C15 0.7433(2) 0.88992(15) 0.36219(12) 0.0438(3) Uani d . 1 . .
    C C16 1.0492(2) 0.97044(16) 0.23344(14) 0.0487(3) Uani d . 1 . .
    H H16A 1.1033 1.0413 0.1820 0.058 Uiso calc R 1 . .
    H H16B 1.0693 1.0283 0.3096 0.058 Uiso calc R 1 . .
    C C17 1.1581(2) 0.86011(16) 0.25968(13) 0.0475(3) Uani d . 1 . .
    H H17A 1.2439 0.8831 0.3443 0.057 Uiso calc R 1 . .
    H H17B 1.2402 0.8707 0.2076 0.057 Uiso calc R 1 . .
    C C18 0.7764(3) 1.0878(2) 0.0652(2) 0.0806(6) Uani d . 1 . .
    H H18A 0.8949 1.1689 0.1157 0.121 Uiso calc R 1 . .
    H H18B 0.6739 1.1264 0.0319 0.121 Uiso calc R 1 . .
    H H18C 0.8045 1.0458 -0.0004 0.121 Uiso calc R 1 . .
    N N1 0.3655(2) 0.61425(17) 0.15462(14) 0.0698(4) Uani d . 1 . .
    N N2 0.7485(2) 0.96949(16) 0.43909(13) 0.0622(4) Uani d . 1 . .
    O O1 0.71183(17) 0.97361(13) 0.13594(10) 0.0617(3) Uani d . 1 . .
loop_
    _atom_site_aniso_label
    _atom_site_aniso_U_11
    _atom_site_aniso_U_22
    _atom_site_aniso_U_33
    _atom_site_aniso_U_12
    _atom_site_aniso_U_13
    _atom_site_aniso_U_23
    C1 0.0353(6) 0.0387(7) 0.0463(7) 0.0129(5) 0.0108(5) 0.0023(5)
    C2 0.0361(6) 0.0444(7) 0.0498(7) 0.0165(5) 0.0125(5) 0.0072(6)
    C3 0.0439(7) 0.0532(8) 0.0595(9) 0.0167(6) 0.0181(6) 0.0173(7)
    C4 0.0450(8) 0.0424(8) 0.0802(11) 0.0101(6) 0.0173(7) 0.0138(7)
    C5 0.0509(8) 0.0404(7) 0.0717(10) 0.0082(6) 0.0106(7) -0.0054(7)
    C6 0.0512(8) 0.0448(7) 0.0531(8) 0.0117(6) 0.0133(6) -0.0010(6)
    C7 0.0558(8) 0.0546(8) 0.0455(8) 0.0200(7) 0.0165(6) 0.0070(6)
    C8 0.0364(6) 0.0384(6) 0.0374(6) 0.0114(5) 0.0091(5) 0.0003(5)
    C9 0.0366(6) 0.0418(7) 0.0387(6) 0.0130(5) 0.0115(5) 0.0020(5)
    C10 0.0438(7) 0.0520(8) 0.0424(7) 0.0192(6) 0.0151(6) 0.0116(6)
    C11 0.0471(8) 0.0721(10) 0.0357(7) 0.0136(7) 0.0132(6) 0.0031(7)
    C12 0.0504(8) 0.0570(8) 0.0455(8) 0.0110(7) 0.0203(6) -0.0073(6)
    C13 0.0405(7) 0.0437(7) 0.0475(7) 0.0141(6) 0.0164(6) 0.0002(6)
    C14 0.0415(7) 0.0510(8) 0.0486(7) 0.0171(6) 0.0143(6) 0.0012(6)
    C15 0.0472(7) 0.0431(7) 0.0436(7) 0.0189(6) 0.0160(6) 0.0070(6)
    C16 0.0452(7) 0.0456(7) 0.0518(8) 0.0110(6) 0.0184(6) 0.0071(6)
    C17 0.0378(7) 0.0513(8) 0.0491(7) 0.0111(6) 0.0154(6) 0.0038(6)
    C18 0.0877(14) 0.0894(13) 0.0880(13) 0.0478(11) 0.0411(11) 0.0502(11)
    N1 0.0413(7) 0.0762(9) 0.0777(10) 0.0141(7) 0.0108(6) -0.0124(8)
    N2 0.0799(9) 0.0595(8) 0.0570(8) 0.0357(7) 0.0249(7) 0.0036(6)
    O1 0.0616(7) 0.0731(7) 0.0663(7) 0.0370(6) 0.0273(5) 0.0331(6)
_geom_special_details
;
All e.s.d.'s (except the e.s.d. in the dihedral angle between two l.s. planes)
are estimated using the full covariance matrix. The cell e.s.d.'s are taken
into account individually in the estimation of e.s.d.'s in distances, angles
and torsion angles; correlations between e.s.d.'s in cell parameters are only
used when they are defined by crystal symmetry. An approximate (isotropic)
treatment of cell e.s.d.'s is used for estimating e.s.d.'s involving l.s.
planes.
;
loop_
    _geom_bond_atom_site_label_1
    _geom_bond_atom_site_label_2
    _geom_bond_site_symmetry_2
    _geom_bond_distance
    _geom_bond_publ_flag
    C1 C6 . 1.3955(19) ?
    C1 C2 . 1.4019(19) ?
    C1 C8 . 1.5153(17) ?
    C2 C3 . 1.3923(19) ?
    C2 C7 . 1.5068(19) ?
    C3 C4 . 1.378(2) ?
    C3 H3 . 0.93 ?
    C4 C5 . 1.372(2) ?
    C4 H4 . 0.93 ?
    C5 C6 . 1.382(2) ?
    C5 H5 . 0.93 ?
    C6 H6 . 0.93 ?
    C7 H7A . 0.96 ?
    C7 H7B . 0.96 ?
    C7 H7C . 0.96 ?
    C8 C13 . 1.5551(18) ?
    C8 C9 . 1.5816(17) ?
    C8 H8 . 0.98 ?
    C9 C15 . 1.4776(18) ?
    C9 C14 . 1.4804(18) ?
    C9 C10 . 1.5794(18) ?
    C10 O1 . 1.4160(17) ?
    C10 C11 . 1.501(2) ?
    C10 C16 . 1.5372(19) ?
    C11 C12 . 1.321(2) ?
    C11 H11 . 0.93 ?
    C12 C13 . 1.494(2) ?
    C12 H12 . 0.93 ?
    C13 C17 . 1.5417(19) ?
    C13 H13 . 0.98 ?
    C14 N1 . 1.1355(19) ?
    C15 N2 . 1.1371(18) ?
    C16 C17 . 1.535(2) ?
    C16 H16A . 0.97 ?
    C16 H16B . 0.97 ?
    C17 H17A . 0.97 ?
    C17 H17B . 0.97 ?
    C18 O1 . 1.408(2) ?
    C18 H18A . 0.96 ?
    C18 H18B . 0.96 ?
    C18 H18C . 0.96 ?
loop_
    _geom_angle_atom_site_label_1
    _geom_angle_atom_site_label_2
    _geom_angle_atom_site_label_3
    _geom_angle_site_symmetry_1
    _geom_angle_site_symmetry_3
    _geom_angle
    _geom_angle_publ_flag
    C6 C1 C2 . . 118.87(12) ?
    C6 C1 C8 . . 120.32(12) ?
    C2 C1 C8 . . 120.77(11) ?
    C3 C2 C1 . . 118.44(13) ?
    C3 C2 C7 . . 118.43(13) ?
    C1 C2 C7 . . 123.11(12) ?
    C4 C3 C2 . . 121.98(14) ?
    C4 C3 H3 . . 119.0 ?
    C2 C3 H3 . . 119.0 ?
    C5 C4 C3 . . 119.50(14) ?
    C5 C4 H4 . . 120.3 ?
    C3 C4 H4 . . 120.3 ?
    C4 C5 C6 . . 119.87(14) ?
    C4 C5 H5 . . 120.1 ?
    C6 C5 H5 . . 120.1 ?
    C5 C6 C1 . . 121.31(15) ?
    C5 C6 H6 . . 119.3 ?
    C1 C6 H6 . . 119.3 ?
    C2 C7 H7A . . 109.5 ?
    C2 C7 H7B . . 109.5 ?
    H7A C7 H7B . . 109.5 ?
    C2 C7 H7C . . 109.5 ?
    H7A C7 H7C . . 109.5 ?
    H7B C7 H7C . . 109.5 ?
    C1 C8 C13 . . 115.60(10) ?
    C1 C8 C9 . . 114.62(10) ?
    C13 C8 C9 . . 107.25(10) ?
    C1 C8 H8 . . 106.2 ?
    C13 C8 H8 . . 106.2 ?
    C9 C8 H8 . . 106.2 ?
    C15 C9 C14 . . 106.69(11) ?
    C15 C9 C10 . . 109.45(11) ?
    C14 C9 C10 . . 108.55(11) ?
    C15 C9 C8 . . 110.69(10) ?
    C14 C9 C8 . . 112.91(11) ?
    C10 C9 C8 . . 108.49(10) ?
    O1 C10 C11 . . 114.96(12) ?
    O1 C10 C16 . . 114.58(12) ?
    C11 C10 C16 . . 109.89(12) ?
    O1 C10 C9 . . 104.47(10) ?
    C11 C10 C9 . . 104.90(11) ?
    C16 C10 C9 . . 107.10(11) ?
    C12 C11 C10 . . 114.56(12) ?
    C12 C11 H11 . . 122.7 ?
    C10 C11 H11 . . 122.7 ?
    C11 C12 C13 . . 114.81(13) ?
    C11 C12 H12 . . 122.6 ?
    C13 C12 H12 . . 122.6 ?
    C12 C13 C17 . . 106.54(12) ?
    C12 C13 C8 . . 111.97(11) ?
    C17 C13 C8 . . 105.91(10) ?
    C12 C13 H13 . . 110.7 ?
    C17 C13 H13 . . 110.7 ?
    C8 C13 H13 . . 110.7 ?
    N1 C14 C9 . . 178.43(15) ?
    N2 C15 C9 . . 178.70(15) ?
    C17 C16 C10 . . 110.08(11) ?
    C17 C16 H16A . . 109.6 ?
    C10 C16 H16A . . 109.6 ?
    C17 C16 H16B . . 109.6 ?
    C10 C16 H16B . . 109.6 ?
    H16A C16 H16B . . 108.2 ?
    C16 C17 C13 . . 108.74(11) ?
    C16 C17 H17A . . 109.9 ?
    C13 C17 H17A . . 109.9 ?
    C16 C17 H17B . . 109.9 ?
    C13 C17 H17B . . 109.9 ?
    H17A C17 H17B . . 108.3 ?
    O1 C18 H18A . . 109.5 ?
    O1 C18 H18B . . 109.5 ?
    H18A C18 H18B . . 109.5 ?
    O1 C18 H18C . . 109.5 ?
    H18A C18 H18C . . 109.5 ?
    H18B C18 H18C . . 109.5 ?
    C18 O1 C10 . . 116.48(12) ?
loop_
    _geom_torsion_atom_site_label_1
    _geom_torsion_atom_site_label_2
    _geom_torsion_atom_site_label_3
    _geom_torsion_atom_site_label_4
    _geom_torsion_site_symmetry_1
    _geom_torsion_site_symmetry_2
    _geom_torsion_site_symmetry_3
    _geom_torsion_site_symmetry_4
    _geom_torsion
    _geom_torsion_publ_flag
    C6 C1 C2 C3 . . . . -0.63(19) ?
    C8 C1 C2 C3 . . . . -178.64(12) ?
    C6 C1 C2 C7 . . . . 178.11(13) ?
    C8 C1 C2 C7 . . . . 0.10(19) ?
    C1 C2 C3 C4 . . . . 1.4(2) ?
    C7 C2 C3 C4 . . . . -177.44(13) ?
    C2 C3 C4 C5 . . . . -0.8(2) ?
    C3 C4 C5 C6 . . . . -0.6(2) ?
    C4 C5 C6 C1 . . . . 1.3(2) ?
    C2 C1 C6 C5 . . . . -0.7(2) ?
    C8 C1 C6 C5 . . . . 177.32(13) ?
    C6 C1 C8 C13 . . . . -39.45(17) ?
    C2 C1 C8 C13 . . . . 138.53(12) ?
    C6 C1 C8 C9 . . . . 86.10(15) ?
    C2 C1 C8 C9 . . . . -95.92(14) ?
    C1 C8 C9 C15 . . . . 95.40(13) ?
    C13 C8 C9 C15 . . . . -134.81(11) ?
    C1 C8 C9 C14 . . . . -24.13(15) ?
    C13 C8 C9 C14 . . . . 105.66(12) ?
    C1 C8 C9 C10 . . . . -144.50(11) ?
    C13 C8 C9 C10 . . . . -14.70(13) ?
    C15 C9 C10 O1 . . . . -52.60(13) ?
    C14 C9 C10 O1 . . . . 63.49(13) ?
    C8 C9 C10 O1 . . . . -173.47(10) ?
    C15 C9 C10 C11 . . . . -173.91(11) ?
    C14 C9 C10 C11 . . . . -57.83(14) ?
    C8 C9 C10 C11 . . . . 65.22(13) ?
    C15 C9 C10 C16 . . . . 69.33(14) ?
    C14 C9 C10 C16 . . . . -174.58(11) ?
    C8 C9 C10 C16 . . . . -51.54(13) ?
    O1 C10 C11 C12 . . . . -172.24(12) ?
    C16 C10 C11 C12 . . . . 56.73(16) ?
    C9 C10 C11 C12 . . . . -58.09(15) ?
    C10 C11 C12 C13 . . . . -2.60(18) ?
    C11 C12 C13 C17 . . . . -57.14(16) ?
    C11 C12 C13 C8 . . . . 58.22(17) ?
    C1 C8 C13 C12 . . . . 85.22(14) ?
    C9 C8 C13 C12 . . . . -44.02(14) ?
    C1 C8 C13 C17 . . . . -159.04(11) ?
    C9 C8 C13 C17 . . . . 71.72(12) ?
    O1 C10 C16 C17 . . . . -177.48(11) ?
    C11 C10 C16 C17 . . . . -46.25(15) ?
    C9 C10 C16 C17 . . . . 67.16(14) ?
    C10 C16 C17 C13 . . . . -10.53(15) ?
    C12 C13 C17 C16 . . . . 61.71(14) ?
    C8 C13 C17 C16 . . . . -57.67(14) ?
    C11 C10 O1 C18 . . . . -74.84(18) ?
    C16 C10 O1 C18 . . . . 53.89(18) ?
    C9 C10 O1 C18 . . . . 170.76(14) ?
loop_
    _geom_hbond_atom_site_label_D
    _geom_hbond_atom_site_label_H
    _geom_hbond_atom_site_label_A
    _geom_hbond_site_symmetry_A
    _geom_hbond_distance_DH
    _geom_hbond_distance_HA
    _geom_hbond_distance_DA
    _geom_hbond_angle_DHA
    C12 H12 N1 2_665 0.93 2.70 3.509(3) 146
    C7 H7C Cg1 2_766 0.96 2.84 3.688(2) 146
data_global
_journal_date_recd_electronic     2009-07-31
_journal_date_accepted     2009-08-15
_journal_name_full     'Acta Crystallographica, Section E'
_journal_year     2009
_journal_volume     65
_journal_issue      9
_journal_page_first     o2208
_journal_page_last     o2208
_journal_paper_category     QO
_journal_coeditor_code     CI2877
_publ_contact_author
;
   'B\"uy\"ukg\"ung\"or, Orhan'
    Department of Physics
    Faculty of Arts & Science
    Ondokuz May\?is University
    TR-55139 Kurupelit Samsun
    Turkey
;
_publ_contact_author_email     orhanb@omu.edu.tr
_publ_contact_author_fax     '++90(362) 457 6081'
_publ_contact_author_phone     '++90(362) 312 1919 ext. 5196'
_publ_section_title
;
1-Methoxy-3-<i>o</i>-tolylbicyclo[2.2.2]oct-5-ene-2,2-dicarbonitrile
;
loop_
    _publ_author_name
    _publ_author_address
    'B\"uy\"ukg\"ung\"or, Orhan'
;   Department of Physics
    Faculty of Arts & Science
    Ondokuz May\?is University
    TR-55139 Kurupelit Samsun
    Turkey
;
    'Yavuz, Serkan'
;
    Department of Chemistry
    Faculty of Arts & Science
    Gazi University
    Ankara, Turkey
;
    'Odaba\;so\<glu, Mustafa'
;
    Chemical Technology Program
    Denizli Higher Vocational School
    Pamukkale University
    Tr-20159 K\?in\?ikl\?i, Denizli
    Turkey
;
    'Pamir, \"Ozg\"ur'
;
    Department of Chemistry
    Faculty of Arts & Science
    Gazi University
    Ankara, Turkey
;
    'Y\?ild\?ir\?ir, Y\?ilmaz '
;
   Department of Chemistry
   Faculty of Arts & Science
   Gazi University
   Ankara, Turkey
;
