# Supplementary material for: 1-Meth­oxy-3-o-tolyl­bicyclo­[2.2.2]oct-5-ene-2,2-dicarbonitrile
Source: Acta Crystallogr Sect E Struct Rep Online. 2009 Aug 22;65(Pt 9):o2208. doi: 10.1107/S1600536809032474 (PMC2970108; doi:10.1107/S1600536809032474)
Supplement: Supplementary file 2 [file e-65-o2208-Isup2.hkl]

#
# h,k,l, Fc-squared, Fo-squared, sigma(Fo-squared) and status flag
#
data_I
_shelx_title ' TEST STRUCTURE D:\DATA\OMYILMAZ12_DENE\OMYILMAZ12'
_shelx_refln_list_code          4
_shelx_F_calc_maximum       95.10
_exptl_crystal_F_000       296.00
_reflns_d_resolution_high  0.7965
 
loop_
 _symmetry_equiv_pos_as_xyz
 'x, y, z'
 '-x, -y, -z'
 
_cell_length_a     7.5922
_cell_length_b     9.5026
_cell_length_c    11.5584
_cell_angle_alpha  91.201
_cell_angle_beta  107.206
_cell_angle_gamma 110.856
 
_shelx_F_squared_multiplier     1.000
 
loop_
 _refln_index_h
 _refln_index_k
 _refln_index_l
 _refln_F_squared_calc
 _refln_F_squared_meas
 _refln_F_squared_sigma
 _refln_observed_status
   1   0   0      114.13      110.05      1.47 o
   2   0   0     2739.63     2717.83     55.14 o
   3   0   0       39.61       35.71      0.81 o
   4   0   0      103.20      114.59      4.26 o
   5   0   0        4.88        5.41      0.65 o
   6   0   0        2.14        1.93      0.89 o
   7   0   0        9.21        8.76      0.77 o
   8   0   0       19.14       16.71      0.86 o
  -8   1   0       19.72       21.70      0.95 o
  -7   1   0        0.14        0.54      0.63 o
  -6   1   0       74.28       71.94      2.97 o
  -5   1   0        7.45        7.53      0.61 o
  -4   1   0      161.81      165.52      4.25 o
  -3   1   0      789.08      799.68     13.14 o
  -2   1   0     1028.15     1076.87     10.53 o
  -1   1   0     1796.34     1805.65     10.36 o
   0   1   0       29.53       29.61      1.29 o
   1   1   0        8.28        9.02      1.26 o
   2   1   0     2884.81     2618.20     52.96 o
   3   1   0      128.00      139.67      3.48 o
   4   1   0      181.81      172.82      4.25 o
   5   1   0       14.07       15.59      0.82 o
   6   1   0        6.56        5.00      0.74 o
   7   1   0       28.05       29.07      0.85 o
   8   1   0       10.48       11.33      0.84 o
  -8   2   0        0.19       -0.04      0.64 o
  -7   2   0       21.09       20.54      0.86 o
  -6   2   0        3.03        2.73      0.54 o
  -5   2   0       63.32       65.50      0.84 o
  -4   2   0      741.31      757.60     12.07 o
  -3   2   0       97.86       95.36      1.40 o
  -2   2   0     9044.39     8514.30     61.62 o
  -1   2   0      364.20      367.96      8.94 o
   0   2   0       44.60       36.90      0.83 o
   1   2   0        0.89        3.06      0.77 o
   2   2   0       41.97       41.85      1.18 o
   3   2   0      445.18      451.07      6.21 o
   4   2   0        2.16        1.03      0.63 o
   5   2   0        5.78        8.18      0.76 o
   6   2   0       53.40       58.58      0.97 o
   7   2   0       19.33       19.94      0.88 o
  -9   3   0        0.02        0.32      0.62 o
  -8   3   0       18.96       19.86      1.08 o
  -7   3   0        0.16        0.39      0.51 o
  -6   3   0        0.31        0.62      0.44 o
  -5   3   0        6.54        7.00      0.47 o
  -4   3   0      499.95      511.27      8.68 o
  -3   3   0      198.10      198.71      2.51 o
  -2   3   0      751.50      787.99     18.14 o
  -1   3   0        2.29        3.54      0.72 o
   0   3   0     1194.35     1130.69     21.13 o
   1   3   0      155.35      150.44      2.40 o
   2   3   0      276.49      296.06      3.46 o
   3   3   0       84.86       89.21      2.12 o
   4   3   0        0.32        1.00      0.57 o
   5   3   0      108.58      120.17      1.24 o
   6   3   0       47.32       49.01      0.91 o
   7   3   0        5.07        4.63      0.93 o
  -9   4   0        4.59        3.45      0.60 o
  -8   4   0        0.85        1.06      0.51 o
  -7   4   0       29.52       26.75      0.73 o
  -6   4   0      666.64      662.25     12.23 o
  -5   4   0       99.82       88.36      1.19 o
  -4   4   0      831.58      835.10     10.96 o
  -3   4   0      256.72      270.84      3.61 o
  -2   4   0       44.21       46.83      0.73 o
  -1   4   0       41.59       48.10      0.75 o
   0   4   0        1.91        1.67      0.48 o
   1   4   0      121.78      116.16      0.82 o
   2   4   0        0.92        1.28      0.51 o
   3   4   0       23.46       22.10      0.80 o
   4   4   0      135.42      124.08      2.47 o
   5   4   0       56.96       56.26      1.14 o
   6   4   0        6.55        8.36      0.77 o
  -9   5   0        0.04        0.35      0.56 o
  -8   5   0       24.00       19.64      0.50 o
  -7   5   0       55.21       47.80      0.90 o
  -6   5   0       26.25       25.86      0.75 o
  -5   5   0       15.13       13.90      0.48 o
  -4   5   0        0.36        1.02      0.47 o
  -3   5   0       16.81       16.30      0.63 o
  -2   5   0      124.14      119.26      0.89 o
  -1   5   0       12.20       14.97      0.63 o
   0   5   0       29.03       34.58      0.64 o
   1   5   0      268.32      254.67      5.68 o
   2   5   0        2.05        2.32      0.48 o
   3   5   0      469.88      463.37     17.88 o
   4   5   0       27.69       27.44      0.71 o
   5   5   0        0.38        0.72      0.55 o
   6   5   0        4.07        4.77      0.62 o
  -9   6   0       14.84       10.22      0.62 o
  -8   6   0       74.47       65.03      2.64 o
  -7   6   0        4.22        4.38      0.44 o
  -6   6   0       10.41        9.88      0.54 o
  -5   6   0       28.42       31.49      0.76 o
  -4   6   0        0.09        0.75      0.46 o
  -3   6   0      125.43      132.89      1.23 o
  -2   6   0       22.71       17.72      0.55 o
  -1   6   0       91.63       91.03      2.60 o
   0   6   0        6.21        5.72      0.46 o
   1   6   0      115.53      108.00      7.26 o
   2   6   0        0.01        0.37      0.64 o
   3   6   0        0.25        1.06      0.59 o
   4   6   0        3.13        4.19      0.59 o
   5   6   0        5.03        4.81      0.51 o
  -8   7   0       25.59       22.20      0.69 o
  -7   7   0        0.06        0.20      0.43 o
  -6   7   0        2.94        3.11      0.51 o
  -5   7   0        5.28        8.06      0.45 o
  -4   7   0        1.27        0.95      0.45 o
  -3   7   0        1.04        1.05      0.67 o
  -2   7   0        3.00        2.19      1.03 o
  -1   7   0      203.34      205.93      6.69 o
   0   7   0        1.83        1.71      0.46 o
   1   7   0       68.03       69.59      0.98 o
   2   7   0       91.88       84.59      1.33 o
   3   7   0        5.55        4.46      0.70 o
   4   7   0        0.11        0.39      0.54 o
  -8   8   0        7.97        7.29      0.50 o
  -7   8   0        0.20        0.39      0.52 o
  -6   8   0        8.69        6.92      0.45 o
  -5   8   0        9.59       11.05      0.47 o
  -4   8   0        0.56        1.03      0.51 o
  -3   8   0        2.90        2.96      0.51 o
  -2   8   0       91.96       90.32      2.93 o
  -1   8   0      138.46      132.12      0.91 o
   0   8   0       34.32       36.78      1.33 o
   1   8   0       15.42       14.61      0.82 o
   2   8   0        5.11        5.48      0.64 o
   3   8   0        1.64        2.78      0.68 o
  -8   9   0        0.70        0.11      0.51 o
  -7   9   0        1.30        1.28      0.44 o
  -6   9   0        0.13        0.20      0.47 o
  -5   9   0        1.16        1.00      0.44 o
  -4   9   0       25.53       25.23      2.67 o
  -3   9   0      241.91      259.70      8.08 o
  -2   9   0       12.95       13.06      0.44 o
  -1   9   0       33.33       34.17      0.66 o
   0   9   0        9.10       10.65      0.89 o
   1   9   0        0.13       -0.04      0.56 o
   2   9   0        6.85        6.79      0.63 o
  -7  10   0        0.76        1.28      0.47 o
  -6  10   0        2.41        2.04      0.47 o
  -5  10   0        0.64        1.19      0.43 o
  -4  10   0        4.50        6.74      0.50 o
  -3  10   0        2.60        2.28      0.42 o
  -2  10   0        5.78        6.99      0.54 o
  -1  10   0       20.42       19.64      0.48 o
   0  10   0        1.36        0.84      0.63 o
   1  10   0        2.00        1.47      0.67 o
  -6  11   0       14.68       13.32      1.50 o
  -5  11   0       33.86       30.22      1.38 o
  -4  11   0        8.99        9.09      0.54 o
  -3  11   0       13.32       13.19      0.84 o
  -2  11   0        0.71        0.51      0.46 o
  -1  11   0        9.53       10.49      1.00 o
   0  11   0        7.22        6.81      0.71 o
   0 -11   1       50.44       49.37      2.71 o
   1 -11   1       11.73       11.57      1.08 o
   2 -11   1        1.78        2.52      0.44 o
   3 -11   1        0.15        0.39      0.42 o
   4 -11   1        3.80        4.79      0.43 o
   5 -11   1        4.08        3.45      0.48 o
   6 -11   1        3.34        4.43      0.47 o
  -1 -10   1       36.81       39.09      1.03 o
   0 -10   1       16.95       16.57      1.00 o
   1 -10   1        3.09        1.89      0.57 o
   2 -10   1       32.13       31.34      1.09 o
   3 -10   1        0.04       -0.26      0.49 o
   4 -10   1       10.56       12.04      0.91 o
   5 -10   1        1.73        1.85      0.49 o
   6 -10   1        0.76        0.69      0.44 o
   7 -10   1        3.89        2.82      0.48 o
  -3  -9   1        3.27        3.23      0.71 o
  -2  -9   1       12.59       15.28      1.01 o
  -1  -9   1       18.20       15.93      2.16 o
   0  -9   1        0.73        0.81      0.48 o
   1  -9   1       17.17       18.28      0.46 o
   2  -9   1       33.30       33.58      0.69 o
   3  -9   1       16.74       16.58      0.94 o
   4  -9   1        3.83        5.03      0.51 o
   5  -9   1        0.00        0.28      0.54 o
   6  -9   1        0.65        0.69      0.42 o
   7  -9   1        6.53        4.76      0.47 o
  -4  -8   1        3.74        3.91      0.79 o
  -3  -8   1        6.89        8.40      0.99 o
  -2  -8   1        3.54        4.78      0.64 o
  -1  -8   1        3.64        2.87      0.55 o
   0  -8   1        7.65        9.56      0.47 o
   1  -8   1        0.82        1.30      0.43 o
   2  -8   1       57.63       57.17      2.74 o
   3  -8   1       60.70       56.53      3.78 o
   4  -8   1        0.95        1.73      0.53 o
   5  -8   1       36.56       31.41      0.60 o
   6  -8   1        0.94        1.60      0.43 o
   7  -8   1        6.07        5.12      0.69 o
   8  -8   1        4.88        4.26      0.49 o
  -4  -7   1       10.26       10.99      0.65 o
  -3  -7   1        8.33        8.56      0.51 o
  -2  -7   1        3.50        3.78      0.55 o
  -1  -7   1        4.73        3.20      0.49 o
   0  -7   1       81.54       85.42      2.08 o
   1  -7   1       16.14       15.07      0.62 o
   2  -7   1       83.16       85.28      5.09 o
   3  -7   1       34.12       39.95      1.58 o
   4  -7   1        0.53        1.51      0.75 o
   5  -7   1       10.63       11.23      0.97 o
   6  -7   1        0.08        0.50      0.43 o
   7  -7   1        0.08        0.20      0.58 o
   8  -7   1        0.02        0.65      0.50 o
  -5  -6   1        1.28        1.35      0.45 o
  -4  -6   1       13.20       13.89      0.61 o
  -3  -6   1        3.34        4.38      0.47 o
  -2  -6   1       32.21       31.05      0.64 o
  -1  -6   1        6.64        7.44      0.59 o
   0  -6   1        2.76        2.75      0.45 o
   1  -6   1       14.66       19.40      0.69 o
   2  -6   1       79.10       88.47      1.09 o
   3  -6   1      231.84      248.73     18.55 o
   4  -6   1       10.81       14.46      1.08 o
   5  -6   1        0.06        0.43      0.44 o
   6  -6   1        5.73        4.97      0.45 o
   7  -6   1        0.44        0.52      0.49 o
   8  -6   1        5.85        5.49      0.56 o
  -6  -5   1        0.26        0.29      1.12 o
  -5  -5   1        1.71        1.85      0.47 o
  -4  -5   1       19.49       15.97      0.56 o
  -3  -5   1        0.92        2.27      0.49 o
  -2  -5   1       57.05       55.02      1.67 o
  -1  -5   1        0.13        0.77      0.50 o
   0  -5   1       63.74       63.68      0.84 o
   1  -5   1      196.48      217.09      4.02 o
   2  -5   1       33.63       39.13      2.75 o
   3  -5   1       82.77      100.35      3.07 o
   4  -5   1       14.24       14.28      1.02 o
   5  -5   1        2.29        1.88      0.45 o
   6  -5   1       19.01       19.33      0.51 o
   7  -5   1       38.21       35.79      1.12 o
   8  -5   1       14.64       14.74      0.48 o
  -6  -4   1        2.41        2.04      0.74 o
  -5  -4   1        0.22        1.03      0.55 o
  -4  -4   1        5.32        6.12      0.82 o
  -3  -4   1        4.24        4.93      0.54 o
  -2  -4   1        1.03        1.30      0.50 o
  -1  -4   1      199.64      221.81      3.86 o
   0  -4   1      495.05      509.00      6.37 o
   1  -4   1      126.54      130.75      2.10 o
   2  -4   1      958.84     1010.02     48.72 o
   3  -4   1        2.17        1.13      0.54 o
   4  -4   1       52.49       53.20      2.99 o
   5  -4   1       27.79       31.31      0.51 o
   6  -4   1       17.04       15.09      0.49 o
   7  -4   1       30.25       28.39      0.75 o
   8  -4   1        0.60        0.52      0.43 o
  -7  -3   1        4.98        5.90      0.76 o
  -6  -3   1       42.63       44.00      0.88 o
  -5  -3   1       16.40       15.21      0.61 o
  -4  -3   1       13.86       11.74      0.89 o
  -3  -3   1       24.58       26.41      0.87 o
  -2  -3   1        2.52        3.17      0.69 o
  -1  -3   1      586.31      605.15      7.39 o
   0  -3   1      133.24      129.58      3.37 o
   1  -3   1      395.41      375.28     14.34 o
   2  -3   1        0.18        1.22      0.57 o
   3  -3   1      438.31      469.00     13.83 o
   4  -3   1      297.59      319.55      5.58 o
   5  -3   1      473.79      484.86      8.25 o
   6  -3   1      143.34      147.71      3.59 o
   7  -3   1       11.54       12.48      0.58 o
   8  -3   1       16.26       17.16      1.29 o
  -7  -2   1        0.38       -0.34      0.75 o
  -6  -2   1        0.89        0.81      0.71 o
  -5  -2   1       23.06       20.00      0.65 o
  -4  -2   1       97.28       95.69      4.57 o
  -3  -2   1      624.66      631.71     11.97 o
  -2  -2   1     1324.18     1241.35     83.54 o
  -1  -2   1       56.29       60.70      1.58 o
   0  -2   1      346.61      326.19      8.78 o
   1  -2   1      273.04      242.50      3.61 o
   2  -2   1     2568.93     2518.40     48.97 o
   3  -2   1      280.97      292.17      8.09 o
   4  -2   1       98.63      112.55      2.81 o
   5  -2   1      111.36      107.70      3.11 o
   6  -2   1        8.83        8.18      0.49 o
   7  -2   1        2.06        2.65      0.59 o
   8  -2   1        7.29        9.76      1.04 o
  -8  -1   1       17.26       18.24      0.89 o
  -7  -1   1        4.19        4.02      0.74 o
  -6  -1   1        4.46        4.35      0.77 o
  -5  -1   1        9.89        9.29      0.60 o
  -4  -1   1        7.32        8.36      0.61 o
  -3  -1   1       62.83       70.62      3.46 o
  -2  -1   1      182.15      186.01      2.79 o
  -1  -1   1     1059.16      992.16      3.85 o
   0  -1   1      466.70      468.99     14.73 o
   1  -1   1      413.98      388.31      7.76 o
   2  -1   1      622.97      635.55     10.15 o
   3  -1   1        1.81        1.11      0.54 o
   4  -1   1       79.20       92.20      2.18 o
   5  -1   1        0.77        0.96      0.63 o
   6  -1   1        7.17        8.19      0.81 o
   7  -1   1        0.02       -0.67      0.76 o
   8  -1   1       24.74       25.39      1.08 o
  -8   0   1        0.27        0.85      0.79 o
  -7   0   1        2.48        2.08      0.71 o
  -6   0   1      208.21      195.97      7.70 o
  -5   0   1      147.35      155.11      3.44 o
  -4   0   1        2.58        3.25      0.56 o
  -3   0   1      306.21      336.33      4.45 o
  -2   0   1      424.30      427.66      2.57 o
  -1   0   1     2917.29     2666.15    156.70 o
   0   0   1      312.66      297.83      5.66 o
   1   0   1     4789.04     4543.38    129.54 o
   2   0   1       73.63       64.55      0.88 o
   3   0   1      333.57      368.21      6.61 o
   4   0   1      109.08      126.53      1.39 o
   5   0   1       98.86       97.61      1.13 o
   6   0   1       14.91       14.89      0.79 o
   7   0   1       23.81       26.05      0.84 o
   8   0   1       15.99       18.08      0.86 o
  -8   1   1        5.72        5.49      0.64 o
  -7   1   1       26.58       25.29      1.01 o
  -6   1   1       12.61       12.09      0.59 o
  -5   1   1        2.60        1.79      0.59 o
  -4   1   1       65.27       73.97      1.20 o
  -3   1   1      260.01      268.77      1.12 o
  -2   1   1     1025.03     1017.61     10.03 o
  -1   1   1     1292.00     1273.99     23.20 o
   0   1   1     6368.38     6181.18    124.96 o
   1   1   1     1237.60     1216.09     12.89 o
   2   1   1      768.03      820.43      3.15 o
   3   1   1      448.04      469.39      2.25 o
   4   1   1       76.78       79.16      1.05 o
   5   1   1        1.61       -0.24      0.75 o
   6   1   1        7.81        7.87      0.77 o
   7   1   1        7.75        9.06      0.79 o
  -9   2   1       14.45       11.79      0.72 o
  -8   2   1       21.11       21.83      1.20 o
  -7   2   1       79.79       79.89      3.83 o
  -6   2   1       14.82       15.18      1.06 o
  -5   2   1        3.88        4.40      0.52 o
  -4   2   1      464.84      484.40      1.66 o
  -3   2   1     1357.71     1425.29      8.10 o
  -2   2   1        4.34        5.11      0.67 o
  -1   2   1       96.87       92.00      1.68 o
   0   2   1       26.23       21.81      0.85 o
   1   2   1        2.25        1.61      0.72 o
   2   2   1      257.63      264.15      9.37 o
   3   2   1      293.86      272.29      1.67 o
   4   2   1        4.85        7.14      0.98 o
   5   2   1        4.95        7.26      0.73 o
   6   2   1       15.17       15.50      0.79 o
   7   2   1        6.85        6.43      0.78 o
  -9   3   1        4.97        5.53      0.60 o
  -8   3   1        3.33        3.40      0.55 o
  -7   3   1        8.17        7.89      0.57 o
  -6   3   1        8.56        9.79      0.46 o
  -5   3   1       10.81        8.34      0.45 o
  -4   3   1      450.07      468.61      2.13 o
  -3   3   1       11.21       10.19      0.66 o
  -2   3   1        2.04        2.76      0.58 o
  -1   3   1     1311.96     1309.12     18.03 o
   0   3   1      243.29      243.10      7.11 o
   1   3   1       31.57       25.02      0.79 o
   2   3   1        3.24        3.17      0.60 o
   3   3   1        0.09        0.48      0.61 o
   4   3   1       14.55       13.92      0.81 o
   5   3   1        5.44        4.30      0.74 o
   6   3   1      106.87      106.82      1.17 o
   7   3   1        0.06        0.33      0.78 o
  -9   4   1        0.01        0.20      0.55 o
  -8   4   1        9.02        8.29      0.53 o
  -7   4   1       31.97       32.10      1.05 o
  -6   4   1      184.57      175.35      2.67 o
  -5   4   1      206.82      206.40      3.70 o
  -4   4   1       82.27       80.62      0.74 o
  -3   4   1      253.17      242.41      2.19 o
  -2   4   1      243.61      261.21      1.59 o
  -1   4   1      130.19      129.67      1.04 o
   0   4   1      131.48      131.57      3.74 o
   1   4   1      346.49      318.36      1.53 o
   2   4   1       30.00       30.76      0.63 o
   3   4   1       11.61       12.30      0.60 o
   4   4   1       68.98       78.13      0.79 o
   5   4   1        9.97       11.48      0.56 o
   6   4   1       26.00       25.57      0.64 o
  -9   5   1        1.45        0.95      0.56 o
  -8   5   1       16.61       11.29      0.44 o
  -7   5   1        0.12        0.92      0.40 o
  -6   5   1       87.22       85.39      1.01 o
  -5   5   1       27.45       23.82      0.54 o
  -4   5   1       16.17       21.45      0.54 o
  -3   5   1      869.40      905.45      3.24 o
  -2   5   1       44.38       47.34      1.06 o
  -1   5   1       40.70       38.92      1.08 o
   0   5   1        5.74        5.75      0.55 o
   1   5   1       12.39       10.60      0.89 o
   2   5   1      146.54      137.11      2.42 o
   3   5   1       10.09       10.44      0.63 o
   4   5   1      154.53      146.46      3.36 o
   5   5   1        0.87        0.96      0.57 o
  -9   6   1        8.21        8.40      0.82 o
  -8   6   1       17.16       13.85      0.68 o
  -7   6   1        2.73        2.59      0.43 o
  -6   6   1       12.05        9.83      0.51 o
  -5   6   1       10.36        9.25      0.60 o
  -4   6   1        0.05        0.64      0.43 o
  -3   6   1      107.92      101.53      1.36 o
  -2   6   1        4.88        4.56      0.71 o
  -1   6   1        0.80        0.26      0.43 o
   0   6   1       79.47       76.87      0.82 o
   1   6   1      194.84      189.42      4.36 o
   2   6   1       98.99      103.82      4.92 o
   3   6   1       59.21       55.86      1.78 o
   4   6   1        0.82        1.38      0.45 o
   5   6   1       10.56       11.49      1.90 o
  -9   7   1        5.35        3.70      0.50 o
  -8   7   1        7.63        6.07      0.47 o
  -7   7   1        7.93       10.32      0.53 o
  -6   7   1        0.05        0.34      0.60 o
  -5   7   1       15.07       14.92      0.53 o
  -4   7   1       53.68       53.17      1.30 o
  -3   7   1        2.07        1.55      0.50 o
  -2   7   1       37.43       38.68      0.73 o
  -1   7   1       32.01       31.05      0.53 o
   0   7   1      196.13      187.08      1.80 o
   1   7   1        4.58        5.00      0.67 o
   2   7   1        0.10        0.70      0.62 o
   3   7   1        7.83        9.14      0.78 o
   4   7   1        0.26        0.56      0.60 o
  -8   8   1        7.77        7.18      0.49 o
  -7   8   1        0.66        0.53      0.41 o
  -6   8   1        3.91        5.31      0.50 o
  -5   8   1        0.00        0.75      0.43 o
  -4   8   1        2.41        2.28      0.44 o
  -3   8   1        0.54        0.43      0.54 o
  -2   8   1       56.18       56.73      1.56 o
  -1   8   1       82.17       81.66      1.37 o
   0   8   1       39.24       40.51      0.84 o
   1   8   1        7.79        6.39      0.63 o
   2   8   1        2.16        2.03      0.64 o
   3   8   1        0.87        0.45      0.71 o
  -8   9   1        7.01        6.34      0.49 o
  -7   9   1        0.00        0.13      0.45 o
  -6   9   1        0.01        0.46      0.43 o
  -5   9   1       14.09       14.09      0.50 o
  -4   9   1        1.44        1.60      0.53 o
  -3   9   1       36.96       41.94      1.46 o
  -2   9   1      138.06      142.77      4.00 o
  -1   9   1        6.39        7.05      0.53 o
   0   9   1        3.33        3.71      0.61 o
   1   9   1       28.69       29.73      1.33 o
   2   9   1        1.73        3.55      0.68 o
  -7  10   1        4.07        4.24      0.94 o
  -6  10   1        4.80        5.29      0.46 o
  -5  10   1        6.53        7.03      0.83 o
  -4  10   1        3.42        4.10      0.55 o
  -3  10   1        6.81        5.55      0.48 o
  -2  10   1        0.39        1.24      0.43 o
  -1  10   1        0.56        0.81      0.52 o
   0  10   1       36.87       37.58      1.21 o
   1  10   1        0.66        1.72      0.55 o
  -6  11   1       22.62       20.68      1.11 o
  -5  11   1       12.33       12.32      0.87 o
  -4  11   1       33.53       33.85      1.27 o
  -3  11   1        3.63        4.07      0.48 o
  -2  11   1        1.03        1.27      0.43 o
  -1  11   1        1.20        1.59      0.62 o
   0 -11   2       25.45       21.37     12.54 o
   1 -11   2        0.50        0.20      0.44 o
   2 -11   2        0.39        0.57      0.52 o
   3 -11   2        0.27       -0.08      0.51 o
   4 -11   2        1.09        0.88      0.44 o
   5 -11   2        0.02        0.07      0.46 o
  -1 -10   2        0.00        0.84      0.53 o
   0 -10   2       23.68       26.94      1.10 o
   1 -10   2        1.92        2.01      0.42 o
   2 -10   2        2.47        3.17      0.42 o
   3 -10   2        0.09        0.38      0.39 o
   4 -10   2        1.58        1.43      0.83 o
   5 -10   2        2.43        4.05      0.44 o
   6 -10   2        1.24        1.94      0.46 o
  -3  -9   2        1.22        1.29      0.69 o
  -2  -9   2        6.50        8.71      0.69 o
  -1  -9   2       14.15       17.03      1.20 o
   0  -9   2       20.61       22.87      1.17 o
   1  -9   2       21.22       22.04      1.00 o
   2  -9   2       98.65      105.21      6.66 o
   3  -9   2       12.52       13.32      1.16 o
   4  -9   2       14.85       13.15      1.12 o
   5  -9   2        7.63        8.95      0.45 o
   6  -9   2        0.23        0.65      0.45 o
   7  -9   2        3.84        4.07      0.51 o
  -4  -8   2        5.01        6.35      0.73 o
  -3  -8   2        0.05        0.54      0.63 o
  -2  -8   2        0.03        0.36      0.60 o
  -1  -8   2       10.95       10.21      1.11 o
   0  -8   2        4.19        4.91      0.40 o
   1  -8   2       69.66       71.86      4.53 o
   2  -8   2       80.30       85.04      5.24 o
   3  -8   2       22.85       21.54      1.82 o
   4  -8   2        6.55        7.80      0.64 o
   5  -8   2        6.43        7.74      0.59 o
   6  -8   2       31.97       25.77      0.83 o
   7  -8   2        2.40        3.13      0.45 o
   8  -8   2        8.98        7.91      0.57 o
  -5  -7   2        0.19        0.46      0.58 o
  -4  -7   2        2.12        1.62      0.49 o
  -3  -7   2        0.59        1.16      0.47 o
  -2  -7   2        0.00        0.57      0.55 o
  -1  -7   2        6.33        6.23      0.55 o
   0  -7   2       86.94       87.04      1.35 o
   1  -7   2       14.30       14.01      0.45 o
   2  -7   2        6.56        6.10      0.89 o
   3  -7   2       67.23       68.21      4.57 o
   4  -7   2        7.10        6.34      0.62 o
   5  -7   2       47.98       38.77      0.73 o
   6  -7   2        3.13        3.67      0.53 o
   7  -7   2        3.41        1.70      0.46 o
   8  -7   2        1.55        2.12      0.52 o
  -5  -6   2        1.72        2.00      0.53 o
  -4  -6   2        0.68        0.77      0.50 o
  -3  -6   2       19.50       22.24      0.54 o
  -2  -6   2        0.30        0.88      0.48 o
  -1  -6   2       44.14       44.68      0.66 o
   0  -6   2       97.87      101.13      1.19 o
   1  -6   2       18.48       21.44      0.51 o
   2  -6   2       27.24       33.96      1.82 o
   3  -6   2      123.20      132.87      3.41 o
   4  -6   2        4.46        5.59      0.49 o
   5  -6   2        5.19        3.97      0.58 o
   6  -6   2       10.46        9.78      0.51 o
   7  -6   2        4.80        4.76      0.49 o
   8  -6   2        2.39        1.87      0.51 o
  -6  -5   2        8.54        9.27      0.58 o
  -5  -5   2        4.95        4.61      0.74 o
  -4  -5   2       32.88       34.52      1.21 o
  -3  -5   2       19.23       22.14      0.86 o
  -2  -5   2       59.31       57.92      0.92 o
  -1  -5   2        1.99        1.80      0.46 o
   0  -5   2       51.23       51.36      0.75 o
   1  -5   2      254.85      270.19      3.18 o
   2  -5   2        4.78        3.51      0.59 o
   3  -5   2      281.95      300.77      8.25 o
   4  -5   2        9.89       11.55      0.46 o
   5  -5   2      112.65      117.97      3.27 o
   6  -5   2       26.69       25.49      1.11 o
   7  -5   2        2.65        4.04      0.95 o
   8  -5   2        9.19        8.23      0.61 o
  -7  -4   2        1.75        2.77      0.78 o
  -6  -4   2        3.36        3.59      0.65 o
  -5  -4   2        0.37        0.97      0.78 o
  -4  -4   2       80.78       71.99      1.18 o
  -3  -4   2        0.01       -0.04      0.48 o
  -2  -4   2       10.48        9.26      0.56 o
  -1  -4   2      103.36      133.46      2.55 o
   0  -4   2       53.33       62.93      1.08 o
   1  -4   2      106.00      102.33      3.40 o
   2  -4   2      813.77      805.59     32.18 o
   3  -4   2      279.16      315.99     10.32 o
   4  -4   2      156.79      150.43      5.46 o
   5  -4   2       54.52       50.93      1.68 o
   6  -4   2       17.15       16.81      0.67 o
   7  -4   2       15.91       15.98      0.64 o
   8  -4   2        1.66        2.44      0.46 o
  -7  -3   2        3.58        3.17      0.76 o
  -6  -3   2        4.33        5.16      0.57 o
  -5  -3   2        2.78        2.14      0.79 o
  -4  -3   2        9.68        9.66      0.77 o
  -3  -3   2       24.39       16.28      0.74 o
  -2  -3   2      566.96      562.78     12.35 o
  -1  -3   2      533.64      551.31     13.75 o
   0  -3   2       89.09       85.81      1.78 o
   1  -3   2       22.06       21.31      0.74 o
   2  -3   2      732.15      791.78     18.79 o
   3  -3   2      412.81      463.00     10.98 o
   4  -3   2      278.21      276.84      7.94 o
   5  -3   2       98.62      108.94      2.17 o
   6  -3   2      178.88      180.14      5.09 o
   7  -3   2        3.55        3.28      0.44 o
   8  -3   2        0.33        1.15      0.74 o
  -8  -2   2       16.42       16.42      0.90 o
  -7  -2   2        0.67        0.73      0.73 o
  -6  -2   2        1.60        1.73      0.61 o
  -5  -2   2        3.88        5.32      0.53 o
  -4  -2   2       19.03       19.76      1.63 o
  -3  -2   2      238.87      239.83      3.29 o
  -2  -2   2       21.64       20.33      0.86 o
  -1  -2   2       16.72       16.07      0.95 o
   0  -2   2     2171.10     2108.36     49.52 o
   1  -2   2      700.93      702.78     18.75 o
   2  -2   2      322.67      330.69     11.94 o
   3  -2   2      119.10      136.46      2.88 o
   4  -2   2       64.43       71.94      1.56 o
   5  -2   2        3.34        3.68      0.47 o
   6  -2   2       77.59       82.44      2.04 o
   7  -2   2       34.81       34.00      0.80 o
   8  -2   2       59.46       61.44      1.10 o
  -8  -1   2        1.76        3.18      0.80 o
  -7  -1   2        4.33        4.35      0.66 o
  -6  -1   2       56.97       51.93      1.56 o
  -5  -1   2        0.01        0.09      0.52 o
  -4  -1   2      156.60      159.37      8.97 o
  -3  -1   2      212.30      209.52      5.67 o
  -2  -1   2      111.28       96.15      1.20 o
  -1  -1   2      972.43      895.41      8.18 o
   0  -1   2     1623.33     1519.89     43.06 o
   1  -1   2      380.69      383.13      9.67 o
   2  -1   2      263.30      264.21      6.42 o
   3  -1   2       70.47       78.31      2.89 o
   4  -1   2       40.89       37.92      1.07 o
   5  -1   2       58.04       59.20      1.01 o
   6  -1   2        2.64        2.22      0.74 o
   7  -1   2        0.45        1.39      0.73 o
   8  -1   2        9.54        9.61      0.84 o
  -8   0   2        0.44        1.12      0.60 o
  -7   0   2      124.81      125.05      7.86 o
  -6   0   2        0.11       -0.43      0.54 o
  -5   0   2      111.44      108.86      1.94 o
  -4   0   2        4.40        2.42      0.53 o
  -3   0   2       12.09       11.86      0.86 o
  -2   0   2     3559.64     3333.00    119.97 o
  -1   0   2       69.85       63.29      1.27 o
   0   0   2     1357.02     1263.29     27.38 o
   1   0   2       24.60       28.69      1.06 o
   2   0   2        0.10        0.15      0.58 o
   3   0   2       27.44       24.85      0.63 o
   4   0   2        9.60        8.24      0.80 o
   5   0   2       35.18       37.53      0.95 o
   6   0   2       21.79       21.86      0.85 o
   7   0   2        2.53        2.12      0.93 o
  -9   1   2        0.76        1.29      0.73 o
  -8   1   2        0.16        1.06      0.55 o
  -7   1   2        2.68        2.72      0.65 o
  -6   1   2       17.49       17.01      0.63 o
  -5   1   2        5.33        5.79      0.53 o
  -4   1   2       72.17       65.34      0.79 o
  -3   1   2      151.59      173.18      1.30 o
  -2   1   2      921.50      926.89      6.53 o
  -1   1   2     2220.07     2191.92     15.32 o
   0   1   2      607.46      636.46      6.72 o
   1   1   2      129.76      131.40      1.37 o
   2   1   2       12.71        9.86      0.91 o
   3   1   2      127.94      146.68      1.35 o
   4   1   2        0.01        0.59      0.79 o
   5   1   2       22.16       21.89      0.86 o
   6   1   2        8.94       11.44      0.79 o
   7   1   2        5.35        5.87      0.79 o
  -9   2   2       14.77       13.15      0.92 o
  -8   2   2        5.20        5.79      0.57 o
  -7   2   2       26.75       29.13      1.56 o
  -6   2   2        7.33        8.14      0.55 o
  -5   2   2       10.58       11.60      0.56 o
  -4   2   2       68.12       66.33      0.71 o
  -3   2   2      183.06      204.37      0.98 o
  -2   2   2      222.79      208.60      1.15 o
  -1   2   2       89.59       68.88      1.10 o
   0   2   2       78.16       70.31      1.01 o
   1   2   2       15.31       22.54      0.66 o
   2   2   2       98.18      113.35      1.10 o
   3   2   2        1.21        1.37      0.74 o
   4   2   2       91.78       93.71      1.15 o
   5   2   2        0.05        2.12      0.88 o
   6   2   2       23.75       24.65      0.83 o
   7   2   2       12.11       11.11      0.83 o
  -9   3   2        8.51        8.09      0.70 o
  -8   3   2        0.38        0.72      0.51 o
  -7   3   2        7.38        8.52      0.50 o
  -6   3   2      159.36      164.41      1.13 o
  -5   3   2      156.93      170.71      1.93 o
  -4   3   2      336.41      364.61      2.13 o
  -3   3   2       79.18       74.84      0.68 o
  -2   3   2      337.48      350.08      1.43 o
  -1   3   2        0.20        0.88      0.73 o
   0   3   2      124.23      123.36      5.12 o
   1   3   2       42.73       36.82      0.74 o
   2   3   2      122.26      122.66      0.96 o
   3   3   2       24.96       22.30      0.73 o
   4   3   2      242.06      236.65      1.55 o
   5   3   2        3.93        7.07      0.80 o
   6   3   2       17.51       16.33      0.86 o
  -9   4   2        1.12        1.62      0.52 o
  -8   4   2       11.33       10.85      0.57 o
  -7   4   2        1.43        0.38      0.52 o
  -6   4   2        9.06        8.56      0.40 o
  -5   4   2       66.42       64.83      0.84 o
  -4   4   2       12.51       10.55      0.67 o
  -3   4   2       13.34       18.18      0.72 o
  -2   4   2       30.36       25.60      0.67 o
  -1   4   2        9.77       13.83      0.66 o
   0   4   2       65.04       76.00      0.77 o
   1   4   2        0.01        0.37      0.64 o
   2   4   2      226.70      222.86      2.51 o
   3   4   2       31.95       28.91      0.65 o
   4   4   2       41.68       48.73      1.33 o
   5   4   2       24.32       25.93      1.64 o
   6   4   2        2.29        2.97      0.57 o
  -9   5   2        0.32        0.83      0.54 o
  -8   5   2       61.35       56.91      2.15 o
  -7   5   2      123.64      120.40      2.44 o
  -6   5   2      148.87      142.93      1.75 o
  -5   5   2       11.64       12.01      0.48 o
  -4   5   2        4.19        5.38      0.47 o
  -3   5   2       22.73       23.66      0.55 o
  -2   5   2        7.71       13.05      0.57 o
  -1   5   2        9.99        8.64      0.56 o
   0   5   2        3.44        2.99      0.44 o
   1   5   2       12.01       11.32      0.68 o
   2   5   2      262.71      246.95      8.34 o
   3   5   2       63.17       61.18      1.76 o
   4   5   2        1.44        2.53      0.57 o
   5   5   2        5.22        3.89      0.60 o
  -9   6   2        0.09        0.70      0.59 o
  -8   6   2        1.27        1.15      0.48 o
  -7   6   2        2.46        2.43      0.49 o
  -6   6   2        1.32        1.25      0.46 o
  -5   6   2        8.16        8.17      0.49 o
  -4   6   2       25.25       20.60      0.51 o
  -3   6   2        9.76       12.90      0.54 o
  -2   6   2       20.96       21.25      0.65 o
  -1   6   2       37.02       32.94      0.64 o
   0   6   2      122.30      116.80      0.79 o
   1   6   2        5.64        5.98      0.61 o
   2   6   2      217.88      217.41     10.79 o
   3   6   2       31.25       31.22      0.89 o
   4   6   2        4.05        4.91      0.55 o
   5   6   2        0.22        1.51      0.56 o
  -9   7   2        4.86        3.67      0.73 o
  -8   7   2        0.80        1.11      0.45 o
  -7   7   2        1.75        2.58      0.49 o
  -6   7   2        1.38        1.55      0.44 o
  -5   7   2       54.40       54.07      1.55 o
  -4   7   2       55.49       57.96      1.30 o
  -3   7   2       10.17        8.79      1.25 o
  -2   7   2       97.59       99.22      0.82 o
  -1   7   2        1.23        1.72      0.45 o
   0   7   2      256.78      253.54      4.95 o
   1   7   2        0.13        0.46      0.56 o
   2   7   2       10.19       10.64      0.76 o
   3   7   2        5.04        5.77      0.56 o
   4   7   2        2.19        1.85      0.76 o
  -8   8   2        9.00        8.60      0.46 o
  -7   8   2        2.39        1.87      0.42 o
  -6   8   2        0.25        0.66      0.48 o
  -5   8   2       39.54       38.61      1.22 o
  -4   8   2      124.68      121.09      4.61 o
  -3   8   2       54.90       53.79      1.51 o
  -2   8   2      140.10      141.83      4.03 o
  -1   8   2       16.65       18.14      0.50 o
   0   8   2       43.08       42.37      1.07 o
   1   8   2       36.70       37.01      0.89 o
   2   8   2       16.94       17.79      1.29 o
   3   8   2        2.67        2.91      0.56 o
  -8   9   2        3.00        1.32      0.52 o
  -7   9   2        0.05        0.16      0.44 o
  -6   9   2        0.38        0.17      0.64 o
  -5   9   2       58.02       61.46      2.79 o
  -4   9   2       96.92      108.00      4.51 o
  -3   9   2       12.15       11.27      0.65 o
  -2   9   2       63.84       67.12      0.75 o
  -1   9   2        3.89        4.37      0.41 o
   0   9   2        1.90        2.81      0.54 o
   1   9   2        3.48        3.40      0.65 o
   2   9   2        0.19        0.14      0.67 o
  -7  10   2        2.08        0.92      0.74 o
  -6  10   2        0.27        0.55      0.44 o
  -5  10   2       10.40        8.11      0.47 o
  -4  10   2       30.37       32.25      1.49 o
  -3  10   2       11.34       11.11      0.82 o
  -2  10   2        2.86        3.59      0.53 o
  -1  10   2        2.50        2.36      0.43 o
   0  10   2        2.74        3.76      0.67 o
   1  10   2        0.36        1.61      0.68 o
  -6  11   2       78.04       75.13      5.62 o
  -5  11   2        3.51        2.42      0.48 o
  -4  11   2        3.19        3.61      1.06 o
  -3  11   2        1.54        1.78      0.45 o
  -2  11   2        0.50        0.51      0.44 o
  -1  11   2        0.17       -0.17      0.50 o
   0 -11   3        1.51        1.61      0.54 o
   1 -11   3        2.86        3.53      0.54 o
   2 -11   3        0.01        0.16      0.42 o
   3 -11   3        0.08       -0.32      0.47 o
   4 -11   3       17.18       14.38      0.81 o
   5 -11   3        2.05        1.83      0.46 o
  -2 -10   3        0.01        0.43      0.60 o
  -1 -10   3       14.45       15.86      0.61 o
   0 -10   3        0.04        0.31      0.50 o
   1 -10   3        4.08        4.06      0.42 o
   2 -10   3       17.71       18.87      1.28 o
   3 -10   3        0.43        0.36      0.39 o
   4 -10   3        1.48        3.43      0.49 o
   5 -10   3        0.38        0.53      0.74 o
   6 -10   3        0.01       -0.15      0.56 o
  -3  -9   3        0.01        0.45      0.59 o
  -2  -9   3        0.55        0.29      0.62 o
  -1  -9   3        0.12        0.85      0.76 o
   0  -9   3        1.77        1.15      0.63 o
   1  -9   3        3.33        3.17      0.42 o
   2  -9   3        6.70        7.14      0.44 o
   3  -9   3       13.47       14.80      1.60 o
   4  -9   3       29.30       31.95      2.36 o
   5  -9   3        1.82        2.40      0.75 o
   6  -9   3       13.68       15.26      0.74 o
   7  -9   3        0.08       -0.24      0.43 o
  -4  -8   3        9.36        9.12      0.75 o
  -3  -8   3       10.26       10.70      0.66 o
  -2  -8   3       27.71       24.94      1.36 o
  -1  -8   3        6.28        6.87      0.81 o
   0  -8   3       28.83       26.71      1.53 o
   1  -8   3        9.05        9.50      0.60 o
   2  -8   3      144.13      144.41      9.27 o
   3  -8   3        2.91        3.61      0.69 o
   4  -8   3        0.70        2.31      0.49 o
   5  -8   3        0.38        0.77      0.87 o
   6  -8   3        0.01        0.83      0.44 o
   7  -8   3        1.84        1.89      0.48 o
  -5  -7   3        0.89        0.75      0.55 o
  -4  -7   3        0.43        0.37      0.48 o
  -3  -7   3        4.11        5.21      0.49 o
  -2  -7   3       16.75       12.65      0.69 o
  -1  -7   3        7.54        8.39      0.62 o
   0  -7   3        5.84        5.38      0.43 o
   1  -7   3        0.58        1.35      0.43 o
   2  -7   3      317.38      312.18     12.89 o
   3  -7   3       45.95       52.12      3.11 o
   4  -7   3       79.39       76.81      4.34 o
   5  -7   3        3.02        3.53      0.56 o
   6  -7   3        7.15        5.70      0.49 o
   7  -7   3        0.47        0.81      0.46 o
   8  -7   3       19.15       15.17      0.58 o
  -5  -6   3        6.03        5.90      0.57 o
  -4  -6   3       32.90       28.68      0.62 o
  -3  -6   3       12.56       13.19      0.71 o
  -2  -6   3       24.35       21.25      0.81 o
  -1  -6   3        0.00       -0.29      0.54 o
   0  -6   3      133.39      139.64      1.55 o
   1  -6   3       28.23       29.78      0.75 o
   2  -6   3        6.37        8.72      0.52 o
   3  -6   3       43.99       47.79      2.56 o
   4  -6   3       13.04       11.90      0.48 o
   5  -6   3       29.93       33.46      1.42 o
   6  -6   3        1.35        1.28      0.46 o
   7  -6   3        1.92        1.82      0.54 o
   8  -6   3        0.00        0.10      0.55 o
  -6  -5   3        7.13        7.45      0.59 o
  -5  -5   3        2.34        2.36      0.52 o
  -4  -5   3       43.23       37.16      0.59 o
  -3  -5   3       35.45       34.93      1.38 o
  -2  -5   3       14.26       14.35      0.46 o
  -1  -5   3      137.84      148.24      3.70 o
   0  -5   3      416.34      427.20      8.88 o
   1  -5   3      110.72      110.29      1.67 o
   2  -5   3      749.64      808.25     44.73 o
   3  -5   3       15.12       17.62      0.51 o
   4  -5   3        2.67        3.67      0.53 o
   5  -5   3        6.63        8.87      0.65 o
   6  -5   3        0.01        0.11      0.47 o
   7  -5   3        6.62        6.33      0.51 o
   8  -5   3        4.91        4.87      0.57 o
  -7  -4   3       14.24       14.79      1.15 o
  -6  -4   3       20.89       20.19      0.62 o
  -5  -4   3       41.95       40.53      0.89 o
  -4  -4   3       79.71       75.18      0.98 o
  -3  -4   3        4.12        3.07      0.47 o
  -2  -4   3       95.07       91.95      2.24 o
  -1  -4   3        4.28        4.74      0.46 o
   0  -4   3      204.18      202.26      1.77 o
   1  -4   3       12.41       13.01      0.49 o
   2  -4   3      326.80      339.20     10.40 o
   3  -4   3       14.86        8.89      0.66 o
   4  -4   3       23.36       26.87      0.85 o
   5  -4   3       59.38       63.47      2.44 o
   6  -4   3      104.08      105.30      2.45 o
   7  -4   3       10.53       10.81      0.47 o
   8  -4   3        0.67        0.69      0.50 o
  -7  -3   3        2.40        2.44      0.58 o
  -6  -3   3        2.05        2.22      0.57 o
  -5  -3   3        0.07        0.40      0.62 o
  -4  -3   3      367.78      343.40      5.61 o
  -3  -3   3      515.88      480.87      4.37 o
  -2  -3   3      620.00      622.28      7.10 o
  -1  -3   3      458.79      461.01     14.58 o
   0  -3   3      896.90      869.58     12.09 o
   1  -3   3      338.85      324.57      7.39 o
   2  -3   3       62.09       64.72      0.98 o
   3  -3   3      250.96      275.90      6.21 o
   4  -3   3        0.49        1.10      0.41 o
   5  -3   3      171.71      178.41      4.96 o
   6  -3   3       16.39       16.39      0.63 o
   7  -3   3        7.98        8.24      0.52 o
   8  -3   3       17.99       19.31      0.90 o
  -8  -2   3        5.77        6.23      0.82 o
  -7  -2   3        0.00        0.66      0.52 o
  -6  -2   3       33.37       32.47      0.65 o
  -5  -2   3      282.69      284.46     10.59 o
  -4  -2   3       80.27       76.66      1.16 o
  -3  -2   3       42.90       47.12      0.84 o
  -2  -2   3        0.87        0.57      0.60 o
  -1  -2   3        0.17        1.33      0.56 o
   0  -2   3      117.33      110.00      3.15 o
   1  -2   3        0.01       -0.14      0.69 o
   2  -2   3       15.37       13.83      1.87 o
   3  -2   3      258.78      271.99      5.27 o
   4  -2   3        0.00       -0.13      0.44 o
   5  -2   3      338.68      330.57      8.28 o
   6  -2   3        7.94        9.34      0.50 o
   7  -2   3       43.21       42.50      0.93 o
   8  -2   3        1.94        1.93      0.80 o
  -8  -1   3        9.51        9.52      0.73 o
  -7  -1   3        3.04        3.29      0.58 o
  -6  -1   3        0.53        1.11      0.50 o
  -5  -1   3       39.30       35.81      0.64 o
  -4  -1   3      109.70      107.79      4.08 o
  -3  -1   3       83.82       91.60      1.01 o
  -2  -1   3      267.62      255.54      4.49 o
  -1  -1   3     2089.88     1878.53     96.73 o
   0  -1   3      388.13      351.55      9.76 o
   1  -1   3     1182.40     1144.72     25.09 o
   2  -1   3      101.98       99.02      2.75 o
   3  -1   3       14.91       13.08      0.52 o
   4  -1   3      109.51      118.06      2.48 o
   5  -1   3        1.56        0.87      0.68 o
   6  -1   3       26.21       27.97      0.86 o
   7  -1   3        1.35        1.62      0.92 o
  -8   0   3        0.00        0.33      0.72 o
  -7   0   3       16.12       18.01      0.57 o
  -6   0   3      147.81      145.26      5.31 o
  -5   0   3       51.97       58.35      1.10 o
  -4   0   3       18.61       16.10      0.79 o
  -3   0   3        5.04        3.76      0.65 o
  -2   0   3      683.06      683.82     11.00 o
  -1   0   3      532.09      496.28     12.16 o
   0   0   3      412.49      389.23      7.10 o
   1   0   3     1310.26     1308.10     37.75 o
   2   0   3      244.42      247.51      5.41 o
   3   0   3      273.63      255.86      3.32 o
   4   0   3        7.50        8.09      0.63 o
   5   0   3       35.56       35.46      0.92 o
   6   0   3        8.50        8.12      0.76 o
   7   0   3        2.48        4.38      0.77 o
  -9   1   3       11.84       11.24      0.96 o
  -8   1   3        4.15        3.80      0.73 o
  -7   1   3      244.08      245.95      5.90 o
  -6   1   3        0.47        1.46      0.52 o
  -5   1   3       25.84       27.27      0.60 o
  -4   1   3       15.44       17.13      0.61 o
  -3   1   3      164.59      155.25      1.97 o
  -2   1   3       98.76      100.90      1.15 o
  -1   1   3     2225.88     2185.87      4.16 o
   0   1   3      205.32      214.69      1.99 o
   1   1   3        0.23        2.63      0.55 o
   2   1   3        0.08        0.56      0.54 o
   3   1   3       72.64       76.96      1.32 o
   4   1   3      106.92      106.54      1.19 o
   5   1   3        5.11        3.76      0.77 o
   6   1   3       12.72       15.74      0.84 o
   7   1   3        1.80        3.94      0.79 o
  -9   2   3        4.58        3.85      0.57 o
  -8   2   3        0.03        0.00      0.48 o
  -7   2   3        0.33        0.74      0.53 o
  -6   2   3        1.94        2.51      0.48 o
  -5   2   3       11.09       10.80      0.57 o
  -4   2   3        6.31        6.31      0.55 o
  -3   2   3       54.47       56.29      0.79 o
  -2   2   3      787.53      780.14      7.77 o
  -1   2   3     1615.15     1641.36     58.74 o
   0   2   3      633.84      635.14      4.02 o
   1   2   3     1039.38     1064.19     17.78 o
   2   2   3       37.64       40.56      1.10 o
   3   2   3       23.36       22.93      1.06 o
   4   2   3       64.70       66.83      1.05 o
   5   2   3        3.40        5.33      0.80 o
   6   2   3       12.57       17.03      0.85 o
  -9   3   3       16.32       16.03      0.89 o
  -8   3   3        1.31        2.16      0.48 o
  -7   3   3       30.34       33.12      0.80 o
  -6   3   3        0.06        0.84      0.47 o
  -5   3   3       80.80       75.26      1.05 o
  -4   3   3      192.01      187.72      1.50 o
  -3   3   3      221.05      218.98      2.00 o
  -2   3   3      250.63      283.32      2.97 o
  -1   3   3        3.00        4.91      0.71 o
   0   3   3      151.81      124.29      2.41 o
   1   3   3        4.93        8.68      0.59 o
   2   3   3       80.07       74.89      0.73 o
   3   3   3        4.06        3.38      0.65 o
   4   3   3       47.66       45.85      0.73 o
   5   3   3        5.86        4.82      0.62 o
   6   3   3        2.23        1.56      0.60 o
  -9   4   3        0.34        0.45      0.51 o
  -8   4   3        2.32        2.28      0.52 o
  -7   4   3       13.36       13.17      0.47 o
  -6   4   3        9.80        9.37      0.72 o
  -5   4   3       56.46       58.60      0.57 o
  -4   4   3      350.79      349.50      1.66 o
  -3   4   3       10.64        9.68      0.54 o
  -2   4   3        7.96        6.22      0.66 o
  -1   4   3      729.89      789.92      3.05 o
   0   4   3       10.51       10.46      0.50 o
   1   4   3       11.18       10.91      0.53 o
   2   4   3       51.20       53.33      0.66 o
   3   4   3       49.41       55.09      2.05 o
   4   4   3       57.15       54.07      1.97 o
   5   4   3       17.62       20.67      1.19 o
  -9   5   3        0.56        0.44      0.48 o
  -8   5   3        5.58        6.30      0.75 o
  -7   5   3        0.06        0.68      0.60 o
  -6   5   3       76.68       71.19      0.62 o
  -5   5   3        6.61        5.93      0.73 o
  -4   5   3       15.38       17.61      0.66 o
  -3   5   3      508.13      531.31     10.78 o
  -2   5   3       64.55       49.24     16.01 o
  -1   5   3       32.69       41.34      0.68 o
   0   5   3       11.80       11.86      0.49 o
   1   5   3        8.91        9.34      0.67 o
   2   5   3       68.30       67.54      1.11 o
   3   5   3        0.19        0.63      0.45 o
   4   5   3        4.61        6.04      0.60 o
   5   5   3        5.10        6.23      0.78 o
  -9   6   3        0.18        0.81      0.46 o
  -8   6   3        9.58        8.59      0.66 o
  -7   6   3       41.01       39.85      1.19 o
  -6   6   3      259.92      257.04      5.37 o
  -5   6   3        3.31        3.60      0.48 o
  -4   6   3      264.93      260.36      4.02 o
  -3   6   3       56.88       59.79      2.03 o
  -2   6   3        1.26        1.23      0.56 o
  -1   6   3        2.45        2.35      0.45 o
   0   6   3       47.70       46.76      1.02 o
   1   6   3       51.59       48.03      0.85 o
   2   6   3       16.08       13.28      0.62 o
   3   6   3        8.39        8.36      0.58 o
   4   6   3        0.05        0.52      0.73 o
  -9   7   3        3.58        3.37      0.61 o
  -8   7   3        0.07        0.83      0.45 o
  -7   7   3        2.88        2.27      0.43 o
  -6   7   3        4.04        4.67      0.45 o
  -5   7   3       11.50       11.45      0.52 o
  -4   7   3      108.31      108.12      0.86 o
  -3   7   3        6.65        6.57      0.60 o
  -2   7   3       32.66       32.40      0.67 o
  -1   7   3       18.05       16.01      0.54 o
   0   7   3        0.45        0.30      0.46 o
   1   7   3        0.07        0.20      0.55 o
   2   7   3       14.87       15.20      0.61 o
   3   7   3       18.34       18.62      0.63 o
  -8   8   3        2.02        2.54      0.46 o
  -7   8   3       11.16       10.40      0.52 o
  -6   8   3        1.26        2.72      0.45 o
  -5   8   3       79.77       80.35      2.81 o
  -4   8   3       34.71       32.96      1.00 o
  -3   8   3       75.33       74.92      1.51 o
  -2   8   3       12.60       12.96      0.99 o
  -1   8   3      186.60      183.89      3.24 o
   0   8   3        0.77        0.14      0.55 o
   1   8   3        2.92        2.98      0.57 o
   2   8   3        0.78        0.90      0.53 o
   3   8   3        3.88        4.79      0.71 o
  -8   9   3       15.60       14.40      0.54 o
  -7   9   3        0.09        0.13      0.71 o
  -6   9   3        8.86        9.03      0.47 o
  -5   9   3        9.15        8.17      0.80 o
  -4   9   3      141.25      145.29      4.80 o
  -3   9   3        1.65        2.61      0.56 o
  -2   9   3       49.13       48.66      1.60 o
  -1   9   3       10.60       13.28      0.83 o
   0   9   3        6.96        6.78      0.61 o
   1   9   3        1.51        1.79      0.64 o
   2   9   3        1.45        1.11      0.56 o
  -7  10   3        0.16        0.90      0.47 o
  -6  10   3        0.39        0.22      0.49 o
  -5  10   3        4.27        4.16      0.46 o
  -4  10   3        6.52        6.03      0.58 o
  -3  10   3        1.87        2.25      0.44 o
  -2  10   3        9.62        9.74      0.69 o
  -1  10   3        7.55        7.01      0.46 o
   0  10   3        2.78        2.95      0.59 o
  -6  11   3       10.92        8.04      0.82 o
  -5  11   3        0.13        0.47      0.46 o
  -4  11   3        4.99        5.18      0.56 o
  -3  11   3        1.35        1.13      0.46 o
  -2  11   3        0.69        0.29      0.49 o
   0 -11   4        0.00        0.19      0.59 o
   1 -11   4        0.65        1.83      0.53 o
   2 -11   4        2.03        1.76      0.44 o
   3 -11   4        2.68        2.97      0.71 o
   4 -11   4       13.59       12.62      1.25 o
  -1 -10   4        1.02        2.18      0.58 o
   0 -10   4        4.56        3.92      0.53 o
   1 -10   4        3.89        2.96      0.53 o
   2 -10   4        1.81        2.33      0.40 o
   3 -10   4        4.95        6.11      0.57 o
   4 -10   4        3.65        2.79      0.41 o
   5 -10   4        0.07        1.10      0.47 o
   6 -10   4        2.20        2.22      0.51 o
  -3  -9   4        6.62        7.31      0.78 o
  -2  -9   4        0.43        0.90      0.63 o
  -1  -9   4        4.83        6.85      0.61 o
   0  -9   4       21.76       22.26      0.73 o
   1  -9   4        0.07        0.89      0.41 o
   2  -9   4        0.05        1.06      0.41 o
   3  -9   4        0.08        0.59      0.40 o
   4  -9   4        1.17        1.68      0.56 o
   5  -9   4        1.08        1.68      0.43 o
   6  -9   4        1.50        0.42      0.54 o
  -4  -8   4        0.01        0.49      0.51 o
  -3  -8   4        0.02       -0.06      0.55 o
  -2  -8   4        1.96        1.83      0.51 o
  -1  -8   4       36.37       33.49      1.42 o
   0  -8   4        9.61        7.31      0.53 o
   1  -8   4       31.94       31.57      1.17 o
   2  -8   4       13.32       13.08      0.43 o
   3  -8   4        3.23        3.40      0.40 o
   4  -8   4       26.27       26.31      1.54 o
   5  -8   4        3.56        4.14      0.45 o
   6  -8   4        0.38        1.37      0.52 o
   7  -8   4        0.77        0.12      0.45 o
  -5  -7   4        2.88        2.88      0.57 o
  -4  -7   4        0.83        1.61      0.49 o
  -3  -7   4        1.94        1.91      0.44 o
  -2  -7   4       84.48       74.03      2.95 o
  -1  -7   4        8.74       12.14      0.57 o
   0  -7   4        4.36        5.98      0.47 o
   1  -7   4       23.30       23.11      0.48 o
   2  -7   4        6.51        6.33      0.46 o
   3  -7   4        1.38        1.40      0.56 o
   4  -7   4       14.73       20.63      1.78 o
   5  -7   4        0.01        0.46      0.50 o
   6  -7   4        4.42        3.75      0.54 o
   7  -7   4        0.03        1.09      0.51 o
  -5  -6   4        5.88        6.79      0.53 o
  -4  -6   4       25.31       23.00      0.53 o
  -3  -6   4        0.28        0.33      0.46 o
  -2  -6   4       22.79       18.65      0.85 o
  -1  -6   4       10.54        9.96      0.78 o
   0  -6   4        0.57        0.65      0.43 o
   1  -6   4        0.00        0.70      0.41 o
   2  -6   4       51.03       47.75      1.35 o
   3  -6   4       40.59       42.03      0.73 o
   4  -6   4        1.35        0.49      0.42 o
   5  -6   4        6.66        5.31      0.57 o
   6  -6   4       30.35       30.80      1.00 o
   7  -6   4        7.76        7.50      0.51 o
  -6  -5   4        0.62        1.79      0.55 o
  -5  -5   4        4.44        3.33      0.49 o
  -4  -5   4        5.21        8.39      0.49 o
  -3  -5   4        0.36        1.88      0.48 o
  -2  -5   4       69.60       71.04      1.94 o
  -1  -5   4       21.61       17.78      0.50 o
   0  -5   4       80.52       74.18      0.79 o
   1  -5   4       29.94       24.30      0.49 o
   2  -5   4       30.75       33.53      1.50 o
   3  -5   4       18.00       17.39      0.80 o
   4  -5   4       79.73       84.71      3.50 o
   5  -5   4       80.35       82.47      4.06 o
   6  -5   4        5.01        5.00      0.69 o
   7  -5   4        6.48        5.97      0.56 o
  -7  -4   4       24.19       22.59      0.66 o
  -6  -4   4       47.50       43.66      0.90 o
  -5  -4   4       57.23       54.50      0.91 o
  -4  -4   4      323.51      301.37      1.48 o
  -3  -4   4        2.88        4.59      0.46 o
  -2  -4   4        4.80        4.42      0.51 o
  -1  -4   4      142.61      143.09      5.26 o
   0  -4   4      156.06      154.37      3.17 o
   1  -4   4      205.64      206.89      4.54 o
   2  -4   4        0.02        0.99      0.57 o
   3  -4   4        0.55        1.06      0.44 o
   4  -4   4       67.85       69.00      2.65 o
   5  -4   4        0.08        0.53      0.50 o
   6  -4   4        1.62        1.70      0.52 o
   7  -4   4        6.63        4.67      0.47 o
  -7  -3   4        3.49        3.72      0.61 o
  -6  -3   4        0.02        0.74      0.66 o
  -5  -3   4      246.23      228.12      5.08 o
  -4  -3   4       84.49       82.37      0.93 o
  -3  -3   4      182.64      165.26      4.28 o
  -2  -3   4      155.62      145.31      4.64 o
  -1  -3   4      510.87      537.16     18.48 o
   0  -3   4      181.25      175.62      3.29 o
   1  -3   4      193.34      179.09      0.97 o
   2  -3   4      198.04      225.88      4.86 o
   3  -3   4      316.03      295.09      8.21 o
   4  -3   4        0.17        1.22      0.85 o
   5  -3   4        5.66        4.39      0.56 o
   6  -3   4        3.76        4.52      0.45 o
   7  -3   4       25.44       26.46      0.57 o
  -8  -2   4        0.98        0.74      0.57 o
  -7  -2   4        7.83        8.02      0.61 o
  -6  -2   4        0.11        0.41      0.49 o
  -5  -2   4        0.15        0.86      0.75 o
  -4  -2   4      314.89      305.32      3.59 o
  -3  -2   4      548.86      516.78      2.99 o
  -2  -2   4       84.69       78.99      0.98 o
  -1  -2   4     2029.44     1975.09     58.59 o
   0  -2   4       30.31       26.92      0.78 o
   1  -2   4        7.84        8.84      0.62 o
   2  -2   4       87.73       93.02      3.10 o
   3  -2   4        4.45        7.52      0.45 o
   4  -2   4       37.89       36.66      1.02 o
   5  -2   4        1.15        1.12      0.45 o
   6  -2   4        2.22        1.98      0.52 o
   7  -2   4        1.27        0.79      0.78 o
  -8  -1   4        0.71        0.88      0.53 o
  -7  -1   4        3.80        3.42      0.54 o
  -6  -1   4        3.03        2.87      0.56 o
  -5  -1   4       30.73       33.52      0.88 o
  -4  -1   4        0.33        1.16      0.64 o
  -3  -1   4       10.73       14.01      0.72 o
  -2  -1   4     1557.43     1527.96     11.12 o
  -1  -1   4      712.69      651.07      2.30 o
   0  -1   4      264.33      259.57      4.25 o
   1  -1   4      671.06      641.13     23.37 o
   2  -1   4       29.92       31.40      0.85 o
   3  -1   4       15.24       16.45      0.59 o
   4  -1   4        0.85        0.96      0.56 o
   5  -1   4      174.33      179.72      2.54 o
   6  -1   4        0.76        0.35      0.78 o
   7  -1   4        6.82        6.95      0.79 o
  -8   0   4        0.03       -0.15      0.52 o
  -7   0   4       13.07       15.23      0.84 o
  -6   0   4        7.93        9.21      0.54 o
  -5   0   4       75.99       67.56      2.74 o
  -4   0   4       17.54       12.85      0.65 o
  -3   0   4        9.61       13.34      0.68 o
  -2   0   4        7.63        8.39      1.10 o
  -1   0   4      140.63      136.47      1.19 o
   0   0   4       24.91       23.67      0.76 o
   1   0   4      285.86      301.32      8.35 o
   2   0   4      389.66      412.62     10.28 o
   3   0   4      121.60      126.59      1.54 o
   4   0   4        1.55        1.09      0.58 o
   5   0   4        1.98        1.63      0.93 o
   6   0   4       19.34       18.96      0.84 o
   7   0   4        5.38        6.13      0.84 o
  -9   1   4        0.05        0.42      0.67 o
  -8   1   4        6.70        6.61      0.52 o
  -7   1   4        6.41        5.65      0.51 o
  -6   1   4       18.89       18.73      0.56 o
  -5   1   4        6.78        5.08      0.53 o
  -4   1   4      387.39      426.33      5.30 o
  -3   1   4      651.32      646.34     15.51 o
  -2   1   4        6.81       10.07      0.72 o
  -1   1   4      767.91      762.29      6.69 o
   0   1   4        0.72        0.04      0.61 o
   1   1   4      465.11      471.62      6.53 o
   2   1   4        8.38        7.99      0.55 o
   3   1   4       99.66      103.86      1.39 o
   4   1   4       22.65       20.96      0.90 o
   5   1   4        0.03        0.21      0.76 o
   6   1   4        1.21        2.28      0.74 o
  -9   2   4        0.06       -0.07      0.53 o
  -8   2   4       19.95       19.54      0.56 o
  -7   2   4      114.61      115.74      2.21 o
  -6   2   4       10.01        8.79      0.51 o
  -5   2   4        3.80        3.76      0.49 o
  -4   2   4        0.00        0.26      0.50 o
  -3   2   4        0.03        0.83      0.64 o
  -2   2   4     1039.51     1039.97     31.18 o
  -1   2   4       35.64       36.26      1.18 o
   0   2   4      403.00      441.12      2.16 o
   1   2   4      460.24      495.58     14.45 o
   2   2   4      119.53      121.64      2.36 o
   3   2   4       33.31       32.91      0.92 o
   4   2   4        7.55        6.86      1.01 o
   5   2   4        0.64        0.83      0.78 o
   6   2   4        1.37        1.69      0.79 o
  -9   3   4        0.08        0.63      0.56 o
  -8   3   4       23.37       26.21      1.30 o
  -7   3   4        5.91        6.19      0.56 o
  -6   3   4       57.50       66.07      1.60 o
  -5   3   4      116.52      125.59      1.15 o
  -4   3   4        3.22        2.61      0.54 o
  -3   3   4       33.74       41.99      0.72 o
  -2   3   4      236.24      238.22      1.23 o
  -1   3   4      741.07      813.97     20.13 o
   0   3   4      163.48      157.73      1.44 o
   1   3   4      225.47      225.67      2.47 o
   2   3   4      485.52      453.43      9.11 o
   3   3   4       41.04       44.14      2.29 o
   4   3   4       24.88       23.87      1.08 o
   5   3   4        0.56        1.14      0.63 o
   6   3   4        1.81        1.49      0.63 o
  -9   4   4        0.34        1.58      0.54 o
  -8   4   4        5.36        6.11      0.72 o
  -7   4   4        0.06        0.69      0.50 o
  -6   4   4       25.65       26.99      0.55 o
  -5   4   4        4.42        5.59      0.52 o
  -4   4   4      142.96      139.67      2.29 o
  -3   4   4       52.39       49.00      1.70 o
  -2   4   4       15.80       20.89      0.69 o
  -1   4   4       78.81       70.83      0.86 o
   0   4   4       17.51       20.00      0.63 o
   1   4   4       97.15      103.41      1.29 o
   2   4   4       17.68       15.96      0.62 o
   3   4   4        2.45        1.96      0.56 o
   4   4   4       18.65       20.82      1.03 o
   5   4   4        0.10        0.07      0.67 o
  -9   5   4        1.19        1.70      0.51 o
  -8   5   4        1.88        2.51      0.47 o
  -7   5   4      124.37      127.27      1.37 o
  -6   5   4       46.25       47.61      0.60 o
  -5   5   4       25.22       27.58      0.55 o
  -4   5   4        1.46        0.66      0.47 o
  -3   5   4        1.16        1.50      0.50 o
  -2   5   4        0.17        0.88      0.76 o
  -1   5   4        3.46        4.08      0.54 o
   0   5   4        1.75        1.97      0.40 o
   1   5   4       10.44       12.69      0.58 o
   2   5   4       96.23       96.08      1.45 o
   3   5   4        2.07        2.29      0.62 o
   4   5   4        6.12        6.44      0.79 o
   5   5   4        1.95        1.90      0.60 o
  -9   6   4        1.91        2.14      0.52 o
  -8   6   4        5.96        6.36      0.60 o
  -7   6   4       23.46       22.76      0.75 o
  -6   6   4       53.19       52.75      1.43 o
  -5   6   4      265.69      251.50     14.94 o
  -4   6   4       26.69       23.79      4.10 o
  -3   6   4      287.18      280.61     11.21 o
  -2   6   4        7.40        9.10      0.59 o
  -1   6   4       70.89       67.55      1.28 o
   0   6   4        1.89        2.06      0.43 o
   1   6   4       57.26       59.37      0.66 o
   2   6   4       27.68       29.35      1.27 o
   3   6   4        5.08        5.34      0.62 o
   4   6   4       33.70       38.75      0.97 o
  -9   7   4        2.96        2.55      0.55 o
  -8   7   4        1.96        2.72      0.62 o
  -7   7   4       20.19       17.40      0.51 o
  -6   7   4       41.29       40.66      0.60 o
  -5   7   4        0.65        1.13      0.47 o
  -4   7   4      306.80      309.48      4.17 o
  -3   7   4       66.50       68.03      2.54 o
  -2   7   4       42.32       43.27      0.95 o
  -1   7   4       33.75       32.60      0.70 o
   0   7   4        3.25        3.52      0.59 o
   1   7   4        0.92        0.84      0.51 o
   2   7   4        6.86        7.04      0.55 o
   3   7   4        1.62        2.27      0.61 o
  -8   8   4        8.31        8.77      0.52 o
  -7   8   4       41.75       44.02      1.13 o
  -6   8   4        5.42        5.17      0.48 o
  -5   8   4       25.03       22.22      0.52 o
  -4   8   4       60.86       58.86      1.20 o
  -3   8   4       14.99       16.00      0.93 o
  -2   8   4       38.56       38.67      1.15 o
  -1   8   4        0.07        0.51      0.47 o
   0   8   4       45.29       45.72      2.07 o
   1   8   4        0.42        0.76      0.51 o
   2   8   4        9.61       10.08      0.60 o
  -8   9   4        4.23        4.13      0.48 o
  -7   9   4        0.04        0.23      0.51 o
  -6   9   4       15.93       14.21      0.51 o
  -5   9   4        1.68        2.13      0.45 o
  -4   9   4        0.87        1.35      0.46 o
  -3   9   4       12.38       11.74      0.55 o
  -2   9   4        0.86        1.04      0.45 o
  -1   9   4       29.94       27.03      1.46 o
   0   9   4       11.82       12.18      0.69 o
   1   9   4        2.04        2.61      0.55 o
  -7  10   4        2.66        1.86      0.47 o
  -6  10   4        0.55        1.00      0.49 o
  -5  10   4        5.39        4.20      0.51 o
  -4  10   4        7.51        9.01      0.64 o
  -3  10   4        0.93        1.27      0.41 o
  -2  10   4        1.38        2.08      0.46 o
  -1  10   4        1.33        1.47      0.46 o
   0  10   4        2.49        2.68      0.62 o
  -6  11   4        0.77        1.09      0.49 o
  -5  11   4       17.01       13.97      0.87 o
  -4  11   4        3.20        4.64      0.54 o
  -3  11   4        0.43        0.78      0.46 o
  -2  11   4        4.93        4.83      0.56 o
   1 -11   5        0.10       -0.38      0.60 o
   2 -11   5        9.82        8.46      1.43 o
   3 -11   5        1.19        1.50      0.63 o
  -1 -10   5        1.22        1.08      0.54 o
   0 -10   5        5.81        6.25      0.91 o
   1 -10   5        0.08        1.13      0.42 o
   2 -10   5        0.00        0.10      0.42 o
   3 -10   5        1.40        1.70      0.42 o
   4 -10   5        0.94        1.57      0.40 o
   5 -10   5        0.41        1.08      0.44 o
  -3  -9   5        0.14        0.35      0.56 o
  -2  -9   5        2.34        1.67      0.59 o
  -1  -9   5        0.11        1.18      0.51 o
   0  -9   5        0.11        0.06      0.51 o
   1  -9   5       29.04       26.75      0.94 o
   2  -9   5       12.50       12.19      1.07 o
   3  -9   5       10.15       10.41      1.10 o
   4  -9   5        3.31        3.52      0.37 o
   5  -9   5       12.56       14.37      1.73 o
   6  -9   5        1.50        1.07      0.99 o
  -4  -8   5        2.56        1.86      0.49 o
  -3  -8   5        0.62        0.45      0.52 o
  -2  -8   5        0.44        0.70      0.54 o
  -1  -8   5        2.38        1.14      0.53 o
   0  -8   5        1.49        1.32      0.70 o
   1  -8   5       13.85       13.92      0.47 o
   2  -8   5       20.07       21.34      1.03 o
   3  -8   5        3.53        3.92      0.47 o
   4  -8   5       15.46       16.58      1.43 o
   5  -8   5        2.96        3.69      0.43 o
   6  -8   5        0.17        1.51      0.59 o
  -5  -7   5        1.53        1.55      0.52 o
  -4  -7   5        8.04        8.04      0.58 o
  -3  -7   5       21.62       20.71      0.71 o
  -2  -7   5       13.70       13.07      0.76 o
  -1  -7   5       92.87       86.55      2.76 o
   0  -7   5       14.45       14.91      0.55 o
   1  -7   5      183.22      188.21      7.29 o
   2  -7   5       50.82       54.27      2.83 o
   3  -7   5       25.26       27.48      1.72 o
   4  -7   5        0.52        0.93      0.44 o
   5  -7   5        3.94        4.39      0.44 o
   6  -7   5        1.34        1.52      0.60 o
   7  -7   5        2.15        1.42      0.51 o
  -5  -6   5        4.74        6.20      0.48 o
  -4  -6   5        8.63        8.81      0.62 o
  -3  -6   5       20.60       15.16      0.49 o
  -2  -6   5       33.03       29.29      0.88 o
  -1  -6   5       14.52       13.92      0.77 o
   0  -6   5       40.61       44.28      0.66 o
   1  -6   5      126.11      128.49      3.28 o
   2  -6   5       37.65       36.80      1.67 o
   3  -6   5       15.78       13.84      0.77 o
   4  -6   5        0.42        0.15      0.41 o
   5  -6   5        0.25        0.70      0.49 o
   6  -6   5       43.99       43.69      0.76 o
   7  -6   5        9.71        8.36      0.54 o
  -6  -5   5        0.62        0.87      0.55 o
  -5  -5   5        6.66        7.16      0.50 o
  -4  -5   5       22.08       21.59      0.91 o
  -3  -5   5        0.56        0.31      0.43 o
  -2  -5   5        1.98        2.10      0.60 o
  -1  -5   5        1.24        0.96      0.44 o
   0  -5   5       32.58       37.16      0.64 o
   1  -5   5        7.06        6.64      0.44 o
   2  -5   5        3.44        3.58      0.49 o
   3  -5   5        4.02        4.12      0.47 o
   4  -5   5       10.48        7.63      0.47 o
   5  -5   5       27.44       27.18      0.80 o
   6  -5   5        4.95        4.21      0.58 o
   7  -5   5        0.32        0.40      0.55 o
  -7  -4   5        1.33        1.21      0.60 o
  -6  -4   5        0.02        0.06      0.64 o
  -5  -4   5       47.98       43.18      0.88 o
  -4  -4   5       59.34       62.01      0.90 o
  -3  -4   5       25.34       25.53      0.50 o
  -2  -4   5       37.81       37.46      1.37 o
  -1  -4   5       81.71       75.87      3.05 o
   0  -4   5        7.54        6.54      1.16 o
   1  -4   5       37.38       36.14      0.73 o
   2  -4   5       11.85       15.13      0.51 o
   3  -4   5      155.63      161.84      5.05 o
   4  -4   5      283.37      304.37     10.49 o
   5  -4   5        8.65        8.21      0.53 o
   6  -4   5        1.15        1.66      0.50 o
   7  -4   5        0.59        1.22      0.53 o
  -7  -3   5        6.27        7.08      0.54 o
  -6  -3   5        0.12        0.41      0.65 o
  -5  -3   5      103.90       98.37      0.96 o
  -4  -3   5      469.59      437.52      8.63 o
  -3  -3   5       23.74       20.62      0.66 o
  -2  -3   5      180.92      197.51      8.26 o
  -1  -3   5      140.62      145.31      4.30 o
   0  -3   5      480.90      488.44      7.33 o
   1  -3   5       30.63       26.34      0.55 o
   2  -3   5      131.18      129.13      3.89 o
   3  -3   5        0.71        0.62      0.51 o
   4  -3   5       14.87       14.10      0.62 o
   5  -3   5        0.09        0.44      0.42 o
   6  -3   5        9.26       10.10      0.69 o
   7  -3   5        1.63        1.66      0.50 o
  -8  -2   5        0.09       -0.06      0.53 o
  -7  -2   5       11.81       11.12      0.54 o
  -6  -2   5        0.87        1.52      0.63 o
  -5  -2   5       69.34       66.17      2.68 o
  -4  -2   5       67.67       58.19      2.31 o
  -3  -2   5       29.02       35.10      1.50 o
  -2  -2   5      378.27      367.80      4.02 o
  -1  -2   5      165.73      173.83      4.56 o
   0  -2   5       85.37       83.12      1.60 o
   1  -2   5      115.80      121.53      1.19 o
   2  -2   5       74.40       78.08      2.35 o
   3  -2   5        3.32        4.24      0.52 o
   4  -2   5        2.02        3.47      0.46 o
   5  -2   5       17.10       17.62      0.62 o
   6  -2   5       20.55       19.99      0.56 o
   7  -2   5        2.00        2.20      0.80 o
  -8  -1   5        7.44        7.58      0.53 o
  -7  -1   5        7.35        8.51      0.55 o
  -6  -1   5       12.54       12.76      0.53 o
  -5  -1   5       31.49       31.38      1.29 o
  -4  -1   5        1.89        3.16      0.60 o
  -3  -1   5       29.26       27.66      0.75 o
  -2  -1   5      106.40      101.58      2.38 o
  -1  -1   5       33.21       34.32      0.75 o
   0  -1   5      215.92      217.49      3.95 o
   1  -1   5      263.92      259.21      4.16 o
   2  -1   5       19.27       22.91      0.57 o
   3  -1   5        5.39        7.18      0.50 o
   4  -1   5      188.90      193.64      3.01 o
   5  -1   5        0.08        0.55      0.53 o
   6  -1   5        0.12        0.92      0.77 o
   7  -1   5        0.57        1.69      0.82 o
  -8   0   5        7.56        8.10      0.56 o
  -7   0   5       15.77       17.04      0.57 o
  -6   0   5        6.70        6.35      0.57 o
  -5   0   5        2.09        1.82      0.56 o
  -4   0   5       99.33       94.61      1.31 o
  -3   0   5       32.29       36.56      1.48 o
  -2   0   5     1854.16     1847.52     77.32 o
  -1   0   5       89.06       97.94      3.75 o
   0   0   5        4.74        5.93      0.61 o
   1   0   5        1.38        1.56      0.47 o
   2   0   5       31.11       27.96      0.59 o
   3   0   5       20.49       18.91      0.60 o
   4   0   5       40.13       38.82      9.82 o
   5   0   5        8.93        8.91      0.84 o
   6   0   5       18.47       21.49      1.07 o
  -9   1   5        1.78        1.68      0.54 o
  -8   1   5        9.89        9.88      0.53 o
  -7   1   5       66.56       65.50      0.88 o
  -6   1   5        0.53        0.89      0.48 o
  -5   1   5        4.31        4.71      0.50 o
  -4   1   5      239.17      245.48      7.13 o
  -3   1   5       12.39       15.46      0.97 o
  -2   1   5      225.06      240.33      7.17 o
  -1   1   5      538.87      549.71      7.88 o
   0   1   5        0.89        3.11      0.53 o
   1   1   5       12.57       15.36      0.55 o
   2   1   5      126.55      136.73      2.10 o
   3   1   5        4.29        5.30      0.49 o
   4   1   5        7.21        5.23      0.84 o
   5   1   5       12.13       15.06      1.05 o
   6   1   5        6.75        6.22      0.82 o
  -9   2   5        3.53        4.66      0.57 o
  -8   2   5       17.13       17.54      0.56 o
  -7   2   5       23.70       24.32      0.57 o
  -6   2   5        3.00        5.11      0.49 o
  -5   2   5        6.31        5.39      0.49 o
  -4   2   5      526.29      561.01      4.52 o
  -3   2   5       38.38       47.23      0.75 o
  -2   2   5        3.68        3.77      1.11 o
  -1   2   5      165.59      157.42      2.17 o
   0   2   5      155.50      150.26      0.87 o
   1   2   5        3.73        4.41      0.60 o
   2   2   5      130.31      130.01      3.56 o
   3   2   5        2.04        1.54      0.71 o
   4   2   5       75.81       80.23      2.65 o
   5   2   5        9.67        9.86      0.65 o
   6   2   5        0.08        0.82      0.64 o
  -9   3   5        4.45        3.96      0.64 o
  -8   3   5        0.24        0.93      0.54 o
  -7   3   5        0.05       -0.24      0.45 o
  -6   3   5       28.27       29.94      0.55 o
  -5   3   5       11.38       11.37      0.58 o
  -4   3   5       61.20       66.22      1.50 o
  -3   3   5       88.40       85.67      1.74 o
  -2   3   5      920.79      962.08     26.69 o
  -1   3   5      126.60      131.27      1.95 o
   0   3   5      289.56      301.65      2.91 o
   1   3   5       13.56       14.50      0.68 o
   2   3   5       24.46       27.14      1.77 o
   3   3   5        2.39        1.75      0.62 o
   4   3   5        2.91        2.46      0.61 o
   5   3   5        0.08        0.78      0.59 o
  -9   4   5       12.10       11.41      0.74 o
  -8   4   5       31.54       34.51      0.57 o
  -7   4   5        0.05        0.25      0.50 o
  -6   4   5       66.72       71.11      1.14 o
  -5   4   5       28.34       29.66      0.62 o
  -4   4   5       37.23       40.04      1.44 o
  -3   4   5      289.78      309.33      7.32 o
  -2   4   5       36.08       37.73      1.08 o
  -1   4   5       32.09       33.55      0.66 o
   0   4   5       11.23       10.98      0.49 o
   1   4   5       32.03       27.88      7.21 o
   2   4   5      385.54      386.68      6.85 o
   3   4   5       30.74       29.57      0.92 o
   4   4   5        5.96        7.82      0.98 o
   5   4   5        0.92        0.36      0.63 o
  -9   5   5        7.50        6.83      0.54 o
  -8   5   5        6.50        7.04      0.63 o
  -7   5   5       14.88       15.36      0.53 o
  -6   5   5       41.70       44.49      0.67 o
  -5   5   5       18.75       19.57      0.72 o
  -4   5   5       14.01       15.83      0.57 o
  -3   5   5        0.22        0.70      0.56 o
  -2   5   5        0.21        1.20      0.52 o
  -1   5   5       70.69       68.60      1.13 o
   0   5   5       18.76       17.99      2.24 o
   1   5   5      244.11      237.70      1.19 o
   2   5   5        4.77        4.55      0.56 o
   3   5   5       17.54       19.93      0.84 o
   4   5   5       10.62       12.46      1.01 o
  -9   6   5        0.76        1.31      0.58 o
  -8   6   5        3.50        3.32      0.53 o
  -7   6   5       17.41       16.78      0.82 o
  -6   6   5       54.53       60.39      1.16 o
  -5   6   5       38.58       38.46      0.70 o
  -4   6   5      248.44      262.50      4.78 o
  -3   6   5        2.18        3.53      0.73 o
  -2   6   5        3.65        2.87      1.66 o
  -1   6   5       12.10       12.23      0.54 o
   0   6   5        6.96        7.58      0.63 o
   1   6   5       16.05       16.34      0.59 o
   2   6   5       12.15       11.77      0.56 o
   3   6   5       10.62       11.80      0.78 o
  -9   7   5        1.80        1.38      0.60 o
  -8   7   5        2.79        3.70      0.55 o
  -7   7   5        7.99        7.02      0.55 o
  -6   7   5        2.41        2.68      0.46 o
  -5   7   5       63.34       68.77      1.01 o
  -4   7   5        6.42        5.38      1.22 o
  -3   7   5        3.36        3.08      0.64 o
  -2   7   5       11.01       13.07      0.60 o
  -1   7   5        0.34        0.89      0.45 o
   0   7   5       54.51       53.47      0.65 o
   1   7   5        0.52        1.41      0.52 o
   2   7   5        0.21        0.50      0.59 o
   3   7   5       34.34       32.60      0.91 o
  -8   8   5       10.77       11.04      0.59 o
  -7   8   5        3.30        3.47      0.63 o
  -6   8   5       23.62       24.22      0.55 o
  -5   8   5        5.73        7.04      0.47 o
  -4   8   5       13.58       13.93      0.50 o
  -3   8   5       46.91       51.57      0.71 o
  -2   8   5        0.12        0.10      0.42 o
  -1   8   5       71.98       69.51      1.49 o
   0   8   5        2.17        1.56      0.45 o
   1   8   5       16.54       18.57      0.61 o
   2   8   5        1.55        1.18      0.57 o
  -8   9   5        0.43        1.36      1.19 o
  -7   9   5       16.30       17.32      1.12 o
  -6   9   5        1.06        2.53      0.69 o
  -5   9   5       19.09       18.60      0.64 o
  -4   9   5        0.22        0.18      0.52 o
  -3   9   5        0.65        1.07      0.52 o
  -2   9   5        0.01        0.23      0.50 o
  -1   9   5        6.16        7.56      0.65 o
   0   9   5        1.68        2.31      0.47 o
   1   9   5       16.99       17.82      0.64 o
  -7  10   5        1.36        2.05      0.50 o
  -6  10   5        0.00        0.55      0.49 o
  -5  10   5       15.74       18.55      0.55 o
  -4  10   5        0.94        1.54      0.54 o
  -3  10   5        1.08        1.47      0.41 o
  -2  10   5        0.79        1.24      0.46 o
  -1  10   5        8.18        6.80      0.63 o
  -5  11   5        0.99        0.96      0.51 o
  -4  11   5        0.12        0.98      0.48 o
  -1 -10   6        0.16        0.98      0.59 o
   0 -10   6        4.90        5.44      0.60 o
   1 -10   6        0.00        0.21      0.52 o
   2 -10   6        1.31        1.47      0.44 o
   3 -10   6        0.17       -0.15      0.46 o
   4 -10   6        5.02        5.08      0.66 o
  -2  -9   6        0.61       -0.27      0.58 o
  -1  -9   6       10.49        9.99      0.65 o
   0  -9   6        1.71        0.76      0.51 o
   1  -9   6        0.05        0.47      0.40 o
   2  -9   6        0.58        0.68      0.40 o
   3  -9   6        1.99        2.34      0.47 o
   4  -9   6        3.26        2.74      0.41 o
   5  -9   6       14.61       15.65      2.10 o
  -4  -8   6        0.00        0.86      0.51 o
  -3  -8   6        0.00       -0.05      0.52 o
  -2  -8   6       47.24       49.50      1.92 o
  -1  -8   6        8.18       10.15      1.00 o
   0  -8   6        1.50        2.02      0.50 o
   1  -8   6        2.12        2.81      0.44 o
   2  -8   6        4.13        5.50      0.44 o
   3  -8   6       73.74       80.36      6.71 o
   4  -8   6       11.68       11.93      0.41 o
   5  -8   6       15.05       15.53      1.42 o
   6  -8   6        0.04        0.82      0.43 o
  -5  -7   6        7.61        7.17      0.55 o
  -4  -7   6        4.62        5.39      0.46 o
  -3  -7   6        4.66        5.22      0.45 o
  -2  -7   6       84.40       79.09      4.58 o
  -1  -7   6        5.04        6.24      0.56 o
   0  -7   6       26.01       25.25      0.94 o
   1  -7   6        4.12        4.75      0.43 o
   2  -7   6      137.37      141.74      4.84 o
   3  -7   6       16.43       18.98      1.43 o
   4  -7   6       23.49       25.00      1.93 o
   5  -7   6        3.35        4.29      0.46 o
   6  -7   6        6.02        6.80      0.68 o
  -5  -6   6        0.06        1.08      0.51 o
  -4  -6   6        6.56        7.53      0.45 o
  -3  -6   6       11.15       10.60      0.50 o
  -2  -6   6        0.59        0.78      0.44 o
  -1  -6   6       93.54       97.64      3.27 o
   0  -6   6       69.61       67.49      3.01 o
   1  -6   6      831.33      863.31     24.10 o
   2  -6   6      101.90       96.42      3.06 o
   3  -6   6       99.89       98.12      2.65 o
   4  -6   6      123.79      117.27      6.43 o
   5  -6   6        2.66        2.73      0.47 o
   6  -6   6       11.53        9.99      1.36 o
  -6  -5   6        0.83        1.14      0.54 o
  -5  -5   6        3.77        4.12      0.52 o
  -4  -5   6        0.15        0.75      0.43 o
  -3  -5   6        8.10        8.79      0.44 o
  -2  -5   6        5.84        5.09      0.47 o
  -1  -5   6       13.21       12.13      0.63 o
   0  -5   6        0.34        0.65      0.57 o
   1  -5   6       68.51       75.38      2.07 o
   2  -5   6        1.13        1.54      0.46 o
   3  -5   6      218.15      203.28      6.47 o
   4  -5   6        8.43        7.05      0.43 o
   5  -5   6        4.46        3.68      0.65 o
   6  -5   6        2.78        2.60      0.59 o
   7  -5   6        0.63        0.95      0.51 o
  -7  -4   6        0.00       -0.23      0.67 o
  -6  -4   6        0.61        1.53      0.56 o
  -5  -4   6       21.20       19.88      0.67 o
  -4  -4   6        9.87        9.05      0.65 o
  -3  -4   6      120.49      124.08      3.57 o
  -2  -4   6       95.52       97.13      3.13 o
  -1  -4   6      288.07      287.95     10.49 o
   0  -4   6       40.31       41.69      0.76 o
   1  -4   6        8.10       10.75      0.48 o
   2  -4   6       58.58       58.04      0.76 o
   3  -4   6       11.89       14.71      1.10 o
   4  -4   6       32.37       34.18      1.51 o
   5  -4   6       37.70       35.40      1.02 o
   6  -4   6        1.06        0.44      0.67 o
   7  -4   6        8.00        5.56      0.63 o
  -7  -3   6        3.92        3.93      0.68 o
  -6  -3   6        0.01        0.04      0.61 o
  -5  -3   6       20.53       20.88      0.66 o
  -4  -3   6        0.26        0.22      1.03 o
  -3  -3   6       96.01       87.48      1.30 o
  -2  -3   6       82.78       73.21      2.26 o
  -1  -3   6      144.08      126.32      4.29 o
   0  -3   6        0.46        0.98      0.59 o
   1  -3   6       58.44       48.38      0.63 o
   2  -3   6        7.95       12.44      0.48 o
   3  -3   6       77.07       76.84      1.64 o
   4  -3   6       33.06       37.99      1.22 o
   5  -3   6        6.73        6.91      0.56 o
   6  -3   6       12.80       11.08      0.62 o
   7  -3   6        0.07        0.03      0.77 o
  -8  -2   6        1.37        1.30      0.54 o
  -7  -2   6        8.94        9.01      0.64 o
  -6  -2   6        0.84        1.66      0.64 o
  -5  -2   6      275.10      267.17      4.83 o
  -4  -2   6      149.88      134.86      2.83 o
  -3  -2   6      133.59      126.03      1.74 o
  -2  -2   6      195.97      198.63      3.41 o
  -1  -2   6       63.41       64.61      1.86 o
   0  -2   6      346.32      349.90      3.61 o
   1  -2   6        8.88        9.81      0.46 o
   2  -2   6       14.21       16.00      0.73 o
   3  -2   6       23.69       21.07      0.59 o
   4  -2   6        6.71        6.37      0.48 o
   5  -2   6       18.58       19.17      0.51 o
   6  -2   6        2.83        2.89      0.57 o
  -8  -1   6        3.62        3.39      0.52 o
  -7  -1   6       23.52       23.26      0.56 o
  -6  -1   6        9.84       11.40      0.62 o
  -5  -1   6       32.71       33.32      1.37 o
  -4  -1   6        0.17        1.62      0.66 o
  -3  -1   6       30.14       34.08      2.24 o
  -2  -1   6       45.69       41.45      1.76 o
  -1  -1   6       35.91       28.98      0.70 o
   0  -1   6       95.38       98.64      0.81 o
   1  -1   6        1.77        2.31      0.56 o
   2  -1   6        7.30        5.71      0.50 o
   3  -1   6        4.62        5.24      0.45 o
   4  -1   6       81.39       81.32      1.11 o
   5  -1   6       15.50       13.70      0.56 o
   6  -1   6        1.15        1.49      0.83 o
  -8   0   6       15.22       15.96      0.54 o
  -7   0   6       59.18       61.05      0.89 o
  -6   0   6        9.12        7.31      0.44 o
  -5   0   6        3.53        3.49      0.61 o
  -4   0   6       56.88       55.17      3.00 o
  -3   0   6        0.15        1.02      0.57 o
  -2   0   6       60.02       66.64      1.15 o
  -1   0   6       17.41       14.23      0.72 o
   0   0   6      171.88      179.06      4.09 o
   1   0   6      195.50      205.60      3.91 o
   2   0   6       10.77        9.99      0.53 o
   3   0   6        4.84        5.88      0.48 o
   4   0   6       70.56       69.41      1.34 o
   5   0   6        3.40        3.17      0.83 o
   6   0   6        0.15        0.39      0.82 o
  -9   1   6        1.58        1.01      0.53 o
  -8   1   6        0.02       -0.04      0.53 o
  -7   1   6       63.03       64.83      1.23 o
  -6   1   6        7.66        8.27      0.48 o
  -5   1   6       20.37       21.97      0.53 o
  -4   1   6        3.09        1.80      0.88 o
  -3   1   6       19.17       25.44      1.00 o
  -2   1   6       49.30       53.50      1.74 o
  -1   1   6        4.13        0.98      0.54 o
   0   1   6        6.34        6.58      0.62 o
   1   1   6        1.02        0.82      0.47 o
   2   1   6       21.92       23.45      0.87 o
   3   1   6       14.08       14.11      0.50 o
   4   1   6        5.60        5.16      0.97 o
   5   1   6        0.00        0.35      0.78 o
   6   1   6       17.62       17.80      0.91 o
  -9   2   6        4.84        4.56      0.53 o
  -8   2   6       22.01       21.32      0.57 o
  -7   2   6       51.19       47.38      1.09 o
  -6   2   6       20.84       24.95      0.56 o
  -5   2   6        4.24        6.74      0.94 o
  -4   2   6        4.35        2.46      0.51 o
  -3   2   6        3.11        2.85      0.60 o
  -2   2   6        2.80        2.97      0.66 o
  -1   2   6      463.17      469.93      2.70 o
   0   2   6       50.40       55.76      0.83 o
   1   2   6       80.65       70.01      1.34 o
   2   2   6       53.87       50.77      1.47 o
   3   2   6        1.49        0.77      0.58 o
   4   2   6       16.52       16.89      0.83 o
   5   2   6       13.13       12.41      0.70 o
  -9   3   6        7.29        8.23      0.58 o
  -8   3   6        6.12        7.62      0.52 o
  -7   3   6        0.03        0.44      0.47 o
  -6   3   6        3.30        4.61      0.51 o
  -5   3   6       14.64       13.91      0.53 o
  -4   3   6       12.02       11.81      0.57 o
  -3   3   6      178.00      166.54      4.34 o
  -2   3   6      101.87       98.06      1.92 o
  -1   3   6       89.08       90.52      1.50 o
   0   3   6       36.60       35.48      0.70 o
   1   3   6      247.70      252.84      5.17 o
   2   3   6       70.18       66.55      2.25 o
   3   3   6       26.57       28.89      0.94 o
   4   3   6       19.12       19.30      0.88 o
   5   3   6        8.29        8.32      0.86 o
  -9   4   6        3.69        4.26      0.51 o
  -8   4   6       28.98       28.85      0.75 o
  -7   4   6        0.08        0.31      0.48 o
  -6   4   6        6.66        7.79      0.52 o
  -5   4   6       26.46       25.67      0.59 o
  -4   4   6       17.10       17.56      0.64 o
  -3   4   6       81.79       70.76      2.72 o
  -2   4   6       61.26       63.28      0.76 o
  -1   4   6       94.38       83.58      0.80 o
   0   4   6       14.54       14.64      0.62 o
   1   4   6       31.84       34.28      0.82 o
   2   4   6        8.31        9.94      0.66 o
   3   4   6        0.29        0.62      0.92 o
   4   4   6        0.84        0.16      0.93 o
  -9   5   6       11.58       10.12      0.69 o
  -8   5   6        3.42        3.50      0.48 o
  -7   5   6        1.03        1.70      0.54 o
  -6   5   6        8.80        7.87      0.55 o
  -5   5   6      153.67      149.34      2.65 o
  -4   5   6       10.65        9.36      0.67 o
  -3   5   6       12.45       14.64      0.60 o
  -2   5   6       36.04       33.14      0.96 o
  -1   5   6       45.10       43.55      0.60 o
   0   5   6       45.06       36.30      0.78 o
   1   5   6        1.74        1.73      0.55 o
   2   5   6       99.10       91.46      1.50 o
   3   5   6        1.29        0.84      0.77 o
   4   5   6       20.22       17.03      1.08 o
  -9   6   6        0.94        1.49      0.60 o
  -8   6   6       14.20       12.94      0.83 o
  -7   6   6       18.85       18.18      0.73 o
  -6   6   6        4.50        4.33      0.52 o
  -5   6   6       23.86       23.37      0.59 o
  -4   6   6        2.27        3.58      0.55 o
  -3   6   6        0.10        0.49      0.53 o
  -2   6   6        0.19        0.21      0.67 o
  -1   6   6       54.01       43.38      1.00 o
   0   6   6        9.66       11.45      0.55 o
   1   6   6       23.02       20.36      0.63 o
   2   6   6        0.30        0.74      0.59 o
   3   6   6        0.76        2.21      0.95 o
  -9   7   6        0.12        1.51      0.60 o
  -8   7   6        2.41        1.74      0.53 o
  -7   7   6        0.79        0.20      0.56 o
  -6   7   6       12.69        9.96      0.79 o
  -5   7   6        0.10        0.16      0.88 o
  -4   7   6        2.47        4.93      0.75 o
  -3   7   6        3.35        3.02      0.49 o
  -2   7   6       21.08       18.46      0.54 o
  -1   7   6        0.00        0.70      0.40 o
   0   7   6        4.64        3.31      0.49 o
   1   7   6        0.50        1.01      0.51 o
   2   7   6        1.05        0.83      0.54 o
  -8   8   6        0.58        0.33      0.54 o
  -7   8   6        4.43        4.39      1.08 o
  -6   8   6        0.81        0.89      0.53 o
  -5   8   6        2.61        1.96      0.49 o
  -4   8   6        6.54        7.80      0.79 o
  -3   8   6       72.79       69.54      0.74 o
  -2   8   6        2.59        3.21      0.38 o
  -1   8   6        1.59        1.82      0.40 o
   0   8   6        0.23        0.22      0.67 o
   1   8   6        0.66        1.63      0.53 o
  -7   9   6        0.24        0.62      1.11 o
  -6   9   6        1.22        1.76      0.51 o
  -5   9   6        3.14        4.49      0.51 o
  -4   9   6        3.30        2.25      0.53 o
  -3   9   6        0.05        0.57      0.55 o
  -2   9   6        2.29        1.51      0.43 o
  -1   9   6        0.66        1.45      0.51 o
   0   9   6        0.29        1.01      0.55 o
  -6  10   6        0.59        0.29      0.52 o
  -5  10   6       18.68       17.21      0.76 o
  -4  10   6        1.02        1.36      0.50 o
  -3  10   6        1.81        1.83      0.44 o
  -2  10   6        4.39        3.38      0.47 o
   0 -10   7        0.42        0.37      0.53 o
   1 -10   7        2.57        2.79      0.58 o
   2 -10   7        0.16        0.14      0.44 o
   3 -10   7        5.08        5.55      0.69 o
  -2  -9   7        2.54        2.67      0.67 o
  -1  -9   7        2.81        3.64      0.59 o
   0  -9   7        2.28        2.72      1.37 o
   1  -9   7        3.58        3.08      0.51 o
   2  -9   7        1.39        1.80      0.44 o
   3  -9   7        7.59        9.02      0.98 o
   4  -9   7       15.10       13.88      1.24 o
   5  -9   7       23.87       21.88      2.16 o
  -3  -8   7        3.26        2.85      0.66 o
  -2  -8   7        2.37        2.29      1.00 o
  -1  -8   7        0.97        1.23      0.57 o
   0  -8   7        5.33        5.52      0.76 o
   1  -8   7       28.51       31.67      2.14 o
   2  -8   7       13.46       13.09      1.05 o
   3  -8   7       57.48       62.74      3.43 o
   4  -8   7       17.38       17.11      1.82 o
   5  -8   7        9.47        9.63      0.79 o
  -4  -7   7        5.57        6.11      0.55 o
  -3  -7   7        0.20        0.19      0.46 o
  -2  -7   7        3.55        3.80      0.57 o
  -1  -7   7       21.29       20.14      0.58 o
   0  -7   7       13.90       13.84      0.53 o
   1  -7   7        8.65        8.85      0.60 o
   2  -7   7       11.51       11.68      0.68 o
   3  -7   7        2.89        2.21      0.39 o
   4  -7   7        1.30        0.39      0.39 o
   5  -7   7        5.93        7.61      1.01 o
   6  -7   7        0.03        0.04      0.48 o
  -5  -6   7       30.24       30.25      1.61 o
  -4  -6   7        0.33        0.79      0.46 o
  -3  -6   7        1.57        2.28      0.43 o
  -2  -6   7       22.83       18.86      1.00 o
  -1  -6   7       93.95       92.11      1.67 o
   0  -6   7       90.98       90.81      1.96 o
   1  -6   7      233.36      230.13      8.06 o
   2  -6   7      190.91      195.46     10.23 o
   3  -6   7       34.15       32.68      1.33 o
   4  -6   7       11.94       11.64      0.83 o
   5  -6   7       14.76       13.16      1.11 o
   6  -6   7       19.32       18.95      1.68 o
  -6  -5   7        1.32        1.40      0.51 o
  -5  -5   7       16.97       17.30      0.51 o
  -4  -5   7        4.29        4.71      0.43 o
  -3  -5   7        2.78        4.34      0.51 o
  -2  -5   7        4.00        2.77      0.44 o
  -1  -5   7       69.08       70.97      0.83 o
   0  -5   7       24.16       21.46      0.70 o
   1  -5   7       42.41       47.67      0.92 o
   2  -5   7       40.44       37.04      1.35 o
   3  -5   7       12.97       14.38      0.73 o
   4  -5   7      137.47      130.29      8.62 o
   5  -5   7        0.06        0.78      0.44 o
   6  -5   7        0.58        0.17      0.54 o
  -7  -4   7        4.93        5.51      0.71 o
  -6  -4   7       38.41       39.17      1.83 o
  -5  -4   7       14.51       14.54      0.76 o
  -4  -4   7        0.07       -0.30      0.40 o
  -3  -4   7      284.58      282.15      8.97 o
  -2  -4   7       60.88       61.26      2.17 o
  -1  -4   7       96.17       86.97      1.78 o
   0  -4   7       44.51       41.85      1.95 o
   1  -4   7        9.86        8.93      0.50 o
   2  -4   7        2.12        1.84      0.41 o
   3  -4   7       12.13       12.63      1.01 o
   4  -4   7       92.07       95.79      2.16 o
   5  -4   7        0.00        0.47      0.48 o
   6  -4   7        0.01        0.31      0.64 o
  -7  -3   7        3.24        2.91      0.67 o
  -6  -3   7       31.23       29.62      0.70 o
  -5  -3   7       11.05       10.79      0.57 o
  -4  -3   7        2.02        0.83      0.80 o
  -3  -3   7       57.89       58.61      0.72 o
  -2  -3   7       20.26       23.00      0.76 o
  -1  -3   7       13.65        9.93      0.51 o
   0  -3   7       31.66       29.87      0.70 o
   1  -3   7        4.95        7.83      0.54 o
   2  -3   7       27.71       25.56      0.98 o
   3  -3   7        0.59        1.57      0.49 o
   4  -3   7        3.06        4.11      0.68 o
   5  -3   7        0.01       -0.06      0.52 o
   6  -3   7        7.71        7.13      0.85 o
  -8  -2   7        0.25        0.97      0.60 o
  -7  -2   7        8.02        8.74      0.69 o
  -6  -2   7        0.02        0.51      0.55 o
  -5  -2   7      255.99      247.55      3.73 o
  -4  -2   7       28.21       23.65      0.98 o
  -3  -2   7       35.86       33.04      0.67 o
  -2  -2   7        6.10        4.94      0.61 o
  -1  -2   7      237.53      250.13      4.09 o
   0  -2   7       72.63       70.38      0.86 o
   1  -2   7       21.13       23.25      0.60 o
   2  -2   7       66.42       59.75      1.03 o
   3  -2   7        5.57        5.55      0.53 o
   4  -2   7        0.60        0.47      0.49 o
   5  -2   7       26.69       29.09      0.65 o
   6  -2   7        8.20        7.80      0.60 o
  -8  -1   7        0.02        0.03      0.47 o
  -7  -1   7        2.36        2.10      0.57 o
  -6  -1   7        0.03       -0.24      0.65 o
  -5  -1   7       19.14       18.28      1.60 o
  -4  -1   7       11.17        9.27      0.90 o
  -3  -1   7       17.74       15.08      0.62 o
  -2  -1   7      239.77      228.16      9.18 o
  -1  -1   7       37.71       43.83      1.29 o
   0  -1   7       12.27       12.75      0.61 o
   1  -1   7       20.96       20.81      0.64 o
   2  -1   7        0.80        0.62      0.48 o
   3  -1   7       33.59       35.28      0.63 o
   4  -1   7       53.78       53.07      0.86 o
   5  -1   7       28.13       27.93      1.32 o
   6  -1   7        0.15       -0.48      0.82 o
  -8   0   7        2.15        2.83      0.51 o
  -7   0   7       15.38       16.56      1.00 o
  -6   0   7        7.92        7.97      0.63 o
  -5   0   7       12.04       13.17      0.60 o
  -4   0   7       21.64       23.95      1.24 o
  -3   0   7       31.57       32.66      0.67 o
  -2   0   7      324.79      318.87     17.33 o
  -1   0   7       84.56       89.60      1.47 o
   0   0   7        0.77        0.90      0.55 o
   1   0   7        1.53        2.07      0.52 o
   2   0   7       30.81       33.27      0.52 o
   3   0   7        1.24        2.02      0.45 o
   4   0   7       63.48       62.82      0.69 o
   5   0   7        2.71        2.03      0.79 o
  -9   1   7        9.31        9.03      0.61 o
  -8   1   7        3.78        2.77      0.51 o
  -7   1   7       15.33       14.55      0.54 o
  -6   1   7        8.62        7.04      0.51 o
  -5   1   7        0.25        0.72      0.56 o
  -4   1   7       62.91       62.60      3.22 o
  -3   1   7      214.67      233.05      7.20 o
  -2   1   7       10.55       10.75      0.83 o
  -1   1   7      172.49      162.90      4.51 o
   0   1   7       21.20       14.70      0.74 o
   1   1   7       37.67       39.74      0.99 o
   2   1   7        5.87        5.77      0.48 o
   3   1   7        1.61        1.31      0.51 o
   4   1   7        4.69        3.93      0.79 o
   5   1   7        3.42        3.55      0.69 o
  -9   2   7        0.00        0.33      0.49 o
  -8   2   7       12.86       13.23      0.54 o
  -7   2   7       13.62       14.13      0.53 o
  -6   2   7       25.69       27.07      0.58 o
  -5   2   7       18.73       17.80      0.90 o
  -4   2   7       21.69       21.57      1.30 o
  -3   2   7       11.44       13.55      0.59 o
  -2   2   7       12.89       14.87      0.75 o
  -1   2   7        1.80        2.44      0.53 o
   0   2   7        3.92        4.93      0.60 o
   1   2   7       26.76       24.03      0.53 o
   2   2   7       13.47       12.46      0.65 o
   3   2   7        8.11        8.13      0.74 o
   4   2   7        0.00        1.25      0.95 o
   5   2   7       14.06       14.73      0.91 o
  -9   3   7       11.12       11.95      0.60 o
  -8   3   7       11.08        9.80      0.52 o
  -7   3   7        6.89        6.46      0.50 o
  -6   3   7        8.15        8.35      0.50 o
  -5   3   7        4.04        4.45      0.53 o
  -4   3   7        4.44        5.20      0.56 o
  -3   3   7       11.68       11.74      0.60 o
  -2   3   7      186.73      176.37      9.78 o
  -1   3   7       37.29       37.28      1.14 o
   0   3   7       27.98       30.05      0.65 o
   1   3   7       21.44       18.76      0.96 o
   2   3   7      171.12      164.54      5.14 o
   3   3   7        2.99        4.09      0.65 o
   4   3   7       26.04       26.60      0.94 o
  -9   4   7       11.90       12.38      0.59 o
  -8   4   7       19.59       20.76      0.69 o
  -7   4   7       51.00       53.41      1.15 o
  -6   4   7       33.99       33.52      0.59 o
  -5   4   7      104.33      100.37      2.59 o
  -4   4   7        4.72        5.10      0.72 o
  -3   4   7        8.72        8.87      0.76 o
  -2   4   7        3.86        2.67      0.86 o
  -1   4   7        7.05        5.15      0.62 o
   0   4   7        7.51        5.11      0.54 o
   1   4   7       72.95       71.71      2.51 o
   2   4   7       10.03       11.89      0.64 o
   3   4   7        1.86        1.44      0.97 o
   4   4   7        6.11        8.10      0.89 o
  -9   5   7       27.32       25.99      1.40 o
  -8   5   7       55.37       54.64      1.89 o
  -7   5   7        3.41        5.20      0.48 o
  -6   5   7       67.14       70.80      0.71 o
  -5   5   7        2.32        2.01      0.57 o
  -4   5   7      106.59      102.24      3.25 o
  -3   5   7       13.53       14.34      0.59 o
  -2   5   7       72.20       66.18      2.41 o
  -1   5   7       14.94       14.22      0.47 o
   0   5   7      114.79      104.79      2.59 o
   1   5   7       38.59       41.88      1.12 o
   2   5   7        7.58        7.00      0.59 o
   3   5   7        1.88        1.62      0.79 o
  -9   6   7        1.10        1.20      1.03 o
  -8   6   7        1.83        2.59      0.58 o
  -7   6   7        1.67        2.54      0.69 o
  -6   6   7        1.94        2.08      0.52 o
  -5   6   7       45.18       36.90      0.75 o
  -4   6   7        5.58        6.07      0.58 o
  -3   6   7        9.60       10.61      0.56 o
  -2   6   7        0.16        1.07      0.60 o
  -1   6   7       17.53       17.25      0.63 o
   0   6   7       17.23       13.41      0.57 o
   1   6   7        0.17        0.72      0.54 o
   2   6   7       10.58       11.52      0.66 o
  -8   7   7        2.50        2.34      0.94 o
  -7   7   7       14.63       16.54      0.81 o
  -6   7   7        0.16       -0.04      0.50 o
  -5   7   7        4.81        4.04      0.54 o
  -4   7   7       35.08       37.34      0.76 o
  -3   7   7       30.51       27.87      0.86 o
  -2   7   7      100.30       76.16     22.46 o
  -1   7   7        0.59        0.63      0.41 o
   0   7   7        3.56        4.24      0.52 o
   1   7   7        4.36        4.77      0.55 o
  -8   8   7        0.22        0.89      0.54 o
  -7   8   7        0.05        0.67      0.78 o
  -6   8   7        0.13        0.64      0.42 o
  -5   8   7       15.74       11.20      4.16 o
  -4   8   7        1.94        1.33      0.92 o
  -3   8   7        2.42        2.27      0.77 o
  -2   8   7        0.95        0.83      0.43 o
  -1   8   7        3.40        3.37      0.48 o
   0   8   7        9.60        9.62      0.62 o
  -7   9   7        0.00       -0.36      0.52 o
  -6   9   7       17.24       18.66      0.58 o
  -5   9   7       18.39       18.14      0.89 o
  -4   9   7       42.45       42.69      0.68 o
  -3   9   7        0.38        0.48      0.79 o
  -2   9   7        0.44        0.43      0.47 o
  -1   9   7        2.84        2.59      0.51 o
  -6  10   7       13.42        9.61      0.59 o
  -5  10   7        3.26        3.58      0.56 o
  -4  10   7        0.04        0.43      0.60 o
  -3  10   7        5.10        4.61      0.50 o
   1 -10   8        0.31        1.37      0.65 o
   2 -10   8        0.63        1.41      0.61 o
  -2  -9   8        0.00        0.62      0.53 o
  -1  -9   8        1.47        1.23      0.54 o
   0  -9   8        0.15        1.36      0.64 o
   1  -9   8        3.64        4.21      0.53 o
   2  -9   8       11.87       12.48      1.16 o
   3  -9   8        0.00        0.34      0.39 o
   4  -9   8       24.90       23.87      1.98 o
  -3  -8   8        2.52        2.31      0.54 o
  -2  -8   8        8.99       10.06      0.60 o
  -1  -8   8        0.97        0.37      0.56 o
   0  -8   8        0.57        0.54      0.83 o
   1  -8   8       22.74       24.36      1.98 o
   2  -8   8       13.54       13.02      0.65 o
   3  -8   8       13.03       12.32      0.96 o
   4  -8   8       14.50       11.32      0.74 o
   5  -8   8        4.88        3.88      0.59 o
  -4  -7   8        0.95        1.57      0.44 o
  -3  -7   8        2.99        3.99      0.43 o
  -2  -7   8        2.39        0.99      0.52 o
  -1  -7   8        6.65        7.87      0.58 o
   0  -7   8       42.89       46.41      3.18 o
   1  -7   8       58.74       59.47      1.52 o
   2  -7   8       17.36       18.58      0.81 o
   3  -7   8        0.76        0.94      0.38 o
   4  -7   8        0.62        0.98      0.40 o
   5  -7   8        0.44        0.66      0.40 o
  -5  -6   8        9.90       11.24      0.52 o
  -4  -6   8       12.38       14.10      0.55 o
  -3  -6   8        1.97        3.36      0.48 o
  -2  -6   8        0.96        2.07      0.45 o
  -1  -6   8       84.05       93.42      3.72 o
   0  -6   8       43.70       43.58      0.79 o
   1  -6   8       11.84       10.73      0.54 o
   2  -6   8        4.35        5.59      0.42 o
   3  -6   8       20.98       21.34      1.25 o
   4  -6   8        1.62        1.36      0.39 o
   5  -6   8        1.69        1.61      0.44 o
  -6  -5   8        7.25        5.62      0.53 o
  -5  -5   8        0.00        0.26      0.46 o
  -4  -5   8        4.13        4.43      0.46 o
  -3  -5   8       14.54       14.35      0.79 o
  -2  -5   8       30.57       28.08      0.92 o
  -1  -5   8      104.59       96.51      1.82 o
   0  -5   8      123.18      124.43      1.56 o
   1  -5   8        8.03        7.75      0.57 o
   2  -5   8        0.06        0.41      0.40 o
   3  -5   8       13.88       12.53      0.66 o
   4  -5   8        0.15        0.15      0.41 o
   5  -5   8        1.59        1.00      0.46 o
  -6  -4   8        0.06        0.38      0.58 o
  -5  -4   8        0.78        1.55      0.57 o
  -4  -4   8        5.46        5.21      0.43 o
  -3  -4   8       10.61       10.19      0.50 o
  -2  -4   8      234.72      234.05      7.71 o
  -1  -4   8        0.39        0.63      0.45 o
   0  -4   8       20.32       21.84      0.81 o
   1  -4   8       38.39       33.84      1.65 o
   2  -4   8        1.98        2.34      0.41 o
   3  -4   8        0.47        0.43      0.39 o
   4  -4   8        3.53        3.55      0.44 o
   5  -4   8        3.27        5.39      0.51 o
   6  -4   8        0.57        0.82      0.59 o
  -7  -3   8        0.35        0.95      0.66 o
  -6  -3   8       14.40       14.43      0.63 o
  -5  -3   8      104.64      104.14      4.04 o
  -4  -3   8       82.33       84.71      1.44 o
  -3  -3   8      285.30      285.85      7.52 o
  -2  -3   8        2.87        4.17      0.45 o
  -1  -3   8        4.64        5.66      0.46 o
   0  -3   8       35.23       35.86      0.79 o
   1  -3   8       20.18       20.17      0.56 o
   2  -3   8        6.47        5.97      0.41 o
   3  -3   8        2.15        2.86      0.42 o
   4  -3   8        9.67       10.22      0.52 o
   5  -3   8       32.93       34.86      1.09 o
   6  -3   8        0.90        1.16      0.62 o
  -7  -2   8       46.12       43.54      0.76 o
  -6  -2   8       13.40       13.67      1.66 o
  -5  -2   8        1.83        2.49      0.54 o
  -4  -2   8      105.69       97.47      2.08 o
  -3  -2   8       19.50       19.59      0.68 o
  -2  -2   8        0.07        0.43      0.49 o
  -1  -2   8       77.29       71.02      1.37 o
   0  -2   8       15.23       13.81      0.68 o
   1  -2   8        1.07        0.77      0.48 o
   2  -2   8        0.01        0.46      0.47 o
   3  -2   8       38.00       40.42      0.94 o
   4  -2   8        2.18        2.40      0.52 o
   5  -2   8       16.44       17.64      0.63 o
  -8  -1   8        0.67        0.82      0.63 o
  -7  -1   8      118.17      116.72      5.97 o
  -6  -1   8       25.51       24.96      1.48 o
  -5  -1   8      123.16      115.74      3.16 o
  -4  -1   8       24.70       24.65      0.65 o
  -3  -1   8       17.85       16.24      0.61 o
  -2  -1   8      150.12      148.65      4.40 o
  -1  -1   8        3.30        4.34      0.49 o
   0  -1   8       56.12       57.37      0.70 o
   1  -1   8       24.43       23.32      0.58 o
   2  -1   8        5.74        5.41      0.60 o
   3  -1   8       79.15       87.75      1.87 o
   4  -1   8       31.27       31.06      0.96 o
   5  -1   8        6.99        6.31      0.73 o
  -8   0   8       15.57       16.87      0.60 o
  -7   0   8        1.68        2.52      0.46 o
  -6   0   8        0.00        0.50      0.56 o
  -5   0   8       43.35       45.31      3.54 o
  -4   0   8        0.15        1.07      0.57 o
  -3   0   8      203.61      195.68      8.68 o
  -2   0   8       26.92       27.07      0.65 o
  -1   0   8       20.76       20.07      0.54 o
   0   0   8        5.98        5.85      0.53 o
   1   0   8       56.21       54.63      2.54 o
   2   0   8        0.22        0.24      0.54 o
   3   0   8      109.96      115.96      2.27 o
   4   0   8        1.80        1.61      0.50 o
   5   0   8        0.26        0.50      0.83 o
  -8   1   8        0.79        0.70      0.50 o
  -7   1   8       10.46       10.75      0.55 o
  -6   1   8        0.49        1.43      0.45 o
  -5   1   8        0.31        0.33      0.63 o
  -4   1   8        5.19        4.41      0.57 o
  -3   1   8       25.28       23.76      1.83 o
  -2   1   8      107.32      108.36      2.60 o
  -1   1   8      261.87      247.36      6.40 o
   0   1   8       20.73       21.17      0.62 o
   1   1   8      209.49      217.52      9.43 o
   2   1   8        0.00        0.64      0.45 o
   3   1   8        7.85        8.02      0.49 o
   4   1   8       11.11       10.43      0.85 o
   5   1   8        4.76        4.91      1.02 o
  -9   2   8        8.38        7.95      0.56 o
  -8   2   8       15.84       14.87      0.58 o
  -7   2   8       10.29        8.80      0.54 o
  -6   2   8       17.03       18.11      0.54 o
  -5   2   8       11.19       12.91      0.52 o
  -4   2   8       12.23       13.15      0.59 o
  -3   2   8      311.03      305.84      7.06 o
  -2   2   8       80.40       77.73      1.06 o
  -1   2   8      212.73      190.23      6.96 o
   0   2   8       40.54       39.70      0.64 o
   1   2   8        6.73        7.06      0.51 o
   2   2   8       33.41       30.91      1.03 o
   3   2   8        5.47        7.10      0.60 o
   4   2   8        0.81        0.37      0.80 o
  -9   3   8        0.66        1.28      0.47 o
  -8   3   8       58.00       62.00      2.24 o
  -7   3   8        1.75        2.59      0.52 o
  -6   3   8        9.87       10.72      0.53 o
  -5   3   8        8.54        7.42      0.51 o
  -4   3   8      129.86      130.12      3.58 o
  -3   3   8      174.28      181.34      9.09 o
  -2   3   8       79.98       77.80      1.02 o
  -1   3   8       14.19       17.79      0.89 o
   0   3   8        0.13        0.24      0.60 o
   1   3   8        0.70        1.66      0.53 o
   2   3   8       18.21       16.91      0.65 o
   3   3   8        0.07       -0.05      0.69 o
   4   3   8        0.00        0.79      0.84 o
  -9   4   8       22.38       24.13      1.10 o
  -8   4   8       26.60       29.82      0.82 o
  -7   4   8        0.95        1.87      0.57 o
  -6   4   8        3.75        3.81      0.48 o
  -5   4   8        0.11       -0.31      0.53 o
  -4   4   8        0.18        0.22      0.96 o
  -3   4   8       75.59       71.14      3.42 o
  -2   4   8        0.11       -0.25      0.58 o
  -1   4   8       30.01       33.36      1.15 o
   0   4   8       49.96       49.45      1.40 o
   1   4   8        1.46        3.29      0.51 o
   2   4   8        1.02        1.05      0.58 o
   3   4   8       20.51       20.45      1.09 o
  -9   5   8        2.76        2.71      0.54 o
  -8   5   8        4.69        3.70      0.54 o
  -7   5   8       32.46       36.05      2.25 o
  -6   5   8       10.02       13.23      0.76 o
  -5   5   8      422.84      429.20     10.53 o
  -4   5   8       31.50       31.49      2.97 o
  -3   5   8       13.47       12.39      0.59 o
  -2   5   8        0.67        2.83      0.56 o
  -1   5   8       11.02        9.72      0.50 o
   0   5   8        0.50        0.47      0.49 o
   1   5   8        5.52        4.56      1.43 o
   2   5   8        0.75        1.09      0.62 o
  -8   6   8       22.34       22.13      3.41 o
  -7   6   8        1.24        0.97      0.65 o
  -6   6   8       82.09       84.27      3.81 o
  -5   6   8        1.18        2.24      0.53 o
  -4   6   8        0.07        0.13      0.51 o
  -3   6   8       47.72       46.58      2.61 o
  -2   6   8        0.11        1.91      0.54 o
  -1   6   8        9.05        9.17      0.49 o
   0   6   8       10.25        8.64      0.56 o
   1   6   8        5.20        4.27      0.56 o
   2   6   8        5.25        6.80      0.68 o
  -8   7   8       11.79       13.60      1.86 o
  -7   7   8       27.49       34.11      2.47 o
  -6   7   8        0.79        0.47      0.49 o
  -5   7   8        3.50        5.00      0.52 o
  -4   7   8        0.72        0.55      0.52 o
  -3   7   8        0.23        0.81      0.55 o
  -2   7   8        1.20        1.09      0.61 o
  -1   7   8       10.88        8.61      0.54 o
   0   7   8        8.33        7.56      0.59 o
   1   7   8        0.05       -0.27      0.58 o
  -7   8   8        0.10        0.16      0.92 o
  -6   8   8        0.01        0.28      0.72 o
  -5   8   8       40.22       44.65      1.00 o
  -4   8   8        0.97        1.03      0.51 o
  -3   8   8       19.14       14.08      3.71 o
  -2   8   8        8.80        6.81      0.48 o
  -1   8   8       12.19       12.29      0.56 o
   0   8   8        2.54        3.31      0.76 o
  -6   9   8        4.51        4.88      0.75 o
  -5   9   8        5.25        5.87      0.70 o
  -4   9   8        1.36        2.72      0.54 o
  -3   9   8       12.60       11.99      0.86 o
  -2   9   8        0.01        0.12      0.48 o
  -1  -9   9        5.64        6.46      0.65 o
   0  -9   9       15.57       18.79      0.60 o
   1  -9   9        0.69        0.42      0.63 o
   2  -9   9        0.27        0.65      0.77 o
  -3  -8   9        1.47        0.26      0.72 o
  -2  -8   9        5.10        5.77      1.42 o
  -1  -8   9        7.15        9.09      0.61 o
   0  -8   9        9.14        9.72      0.55 o
   1  -8   9        2.85        3.09      1.04 o
   2  -8   9       24.36       24.72      1.75 o
   3  -8   9        0.36        0.75      0.39 o
   4  -8   9        7.31        5.92      1.01 o
  -4  -7   9        0.65        1.12      0.44 o
  -3  -7   9        5.13        5.37      0.48 o
  -2  -7   9        0.41        1.21      0.51 o
  -1  -7   9        2.02        2.35      0.73 o
   0  -7   9        0.00       -0.17      0.49 o
   1  -7   9        0.01        0.32      0.50 o
   2  -7   9        6.07        4.97      0.39 o
   3  -7   9       20.09       18.98      1.54 o
   4  -7   9        0.28        0.76      0.38 o
  -5  -6   9       23.56       23.89      1.60 o
  -4  -6   9        9.03        8.92      0.49 o
  -3  -6   9        1.35        0.33      0.42 o
  -2  -6   9        1.72        2.33      0.46 o
  -1  -6   9        0.02        0.37      0.51 o
   0  -6   9       74.50       80.13      3.78 o
   1  -6   9        1.81        2.89      0.54 o
   2  -6   9       19.63       19.20      0.75 o
   3  -6   9        8.36        9.06      0.52 o
   4  -6   9        1.88        2.77      0.44 o
   5  -6   9        0.88        0.88      0.44 o
  -6  -5   9       21.56       21.54      0.53 o
  -5  -5   9        5.05        4.31      0.45 o
  -4  -5   9        0.25        0.32      0.45 o
  -3  -5   9       15.96       18.96      0.86 o
  -2  -5   9       12.68       14.16      0.45 o
  -1  -5   9        1.65        0.57      0.50 o
   0  -5   9       21.43       22.30      0.57 o
   1  -5   9       19.90       18.71      1.28 o
   2  -5   9        9.81       10.39      0.64 o
   3  -5   9       16.18       16.20      0.59 o
   4  -5   9        8.86        8.48      0.82 o
   5  -5   9        5.00        6.06      0.79 o
  -6  -4   9       15.71       15.49      0.61 o
  -5  -4   9        2.37        3.12      0.43 o
  -4  -4   9        3.32        2.55      0.46 o
  -3  -4   9        0.14       -0.24      0.42 o
  -2  -4   9       34.90       34.88      1.05 o
  -1  -4   9       17.09       16.08      0.60 o
   0  -4   9       17.84       16.66      0.59 o
   1  -4   9       24.88       25.42      0.81 o
   2  -4   9        0.82        1.24      0.45 o
   3  -4   9       18.41       17.84      0.65 o
   4  -4   9        1.30        2.21      0.42 o
   5  -4   9        0.01       -0.17      0.47 o
  -7  -3   9        2.28        2.62      0.56 o
  -6  -3   9        1.96        2.26      0.64 o
  -5  -3   9       21.33       20.01      0.66 o
  -4  -3   9       17.24       19.61      0.71 o
  -3  -3   9       55.16       55.00      0.83 o
  -2  -3   9       28.60       29.07      1.30 o
  -1  -3   9        0.10        0.46      0.46 o
   0  -3   9        8.94       10.46      0.59 o
   1  -3   9       50.56       50.29      0.64 o
   2  -3   9        2.74        2.89      0.47 o
   3  -3   9       16.54       17.45      0.59 o
   4  -3   9        0.24        0.42      0.44 o
   5  -3   9       15.40       12.51      1.45 o
  -7  -2   9        0.23        0.80      0.60 o
  -6  -2   9        9.78        9.66      1.05 o
  -5  -2   9        7.30        5.74      0.55 o
  -4  -2   9       36.26       39.02      0.95 o
  -3  -2   9       39.43       37.56      0.70 o
  -2  -2   9        0.46        0.40      0.43 o
  -1  -2   9        0.94        1.39      0.52 o
   0  -2   9        0.91        2.20      0.52 o
   1  -2   9        0.36        1.27      0.46 o
   2  -2   9        9.84        9.23      0.49 o
   3  -2   9        9.92       10.94      0.50 o
   4  -2   9       10.53       12.66      0.68 o
   5  -2   9       27.07       25.92      1.28 o
  -8  -1   9        7.49        6.05      0.52 o
  -7  -1   9        4.63        5.59      0.54 o
  -6  -1   9       74.42       76.70      3.46 o
  -5  -1   9        8.86        7.87      0.54 o
  -4  -1   9       25.29       21.97      0.62 o
  -3  -1   9        4.51        4.60      0.55 o
  -2  -1   9       86.83       81.60      5.51 o
  -1  -1   9       46.30       46.08      0.84 o
   0  -1   9       17.77       15.09      0.52 o
   1  -1   9       23.38       22.13      0.56 o
   2  -1   9        3.76        3.85      0.54 o
   3  -1   9       70.84       70.29      1.35 o
   4  -1   9        7.72        7.31      0.64 o
   5  -1   9        6.31        5.78      0.77 o
  -8   0   9       11.06       10.34      0.55 o
  -7   0   9       26.26       28.12      0.55 o
  -6   0   9        0.18        0.97      0.52 o
  -5   0   9       70.59       66.67      0.78 o
  -4   0   9       10.92       11.43      0.64 o
  -3   0   9      146.55      136.35     10.81 o
  -2   0   9      118.75      124.51      8.31 o
  -1   0   9        4.91        5.54      0.50 o
   0   0   9        0.56        0.16      0.51 o
   1   0   9      114.48      107.96      1.63 o
   2   0   9        8.28        9.73      0.53 o
   3   0   9       32.79       35.85      1.14 o
   4   0   9       18.40       16.25      0.70 o
  -8   1   9        2.06        3.78      0.55 o
  -7   1   9        1.30        0.96      0.48 o
  -6   1   9        7.46        8.28      0.56 o
  -5   1   9        7.03        8.11      0.83 o
  -4   1   9        1.11        0.65      0.54 o
  -3   1   9      315.96      315.85     13.48 o
  -2   1   9        1.21        1.71      0.51 o
  -1   1   9       26.90       28.34      0.60 o
   0   1   9        4.33        4.65      0.48 o
   1   1   9       25.44       23.83      1.28 o
   2   1   9        0.11        0.60      0.53 o
   3   1   9        2.21        3.11      0.48 o
   4   1   9        4.58        5.07      0.75 o
  -8   2   9        0.66        1.05      0.50 o
  -7   2   9        0.13        0.95      0.50 o
  -6   2   9        7.09        7.82      0.51 o
  -5   2   9        0.20        1.03      0.47 o
  -4   2   9       74.58       71.32      5.26 o
  -3   2   9        3.77        4.38      0.59 o
  -2   2   9      144.80      127.58      3.35 o
  -1   2   9      307.22      292.37      6.33 o
   0   2   9      151.21      146.34      6.74 o
   1   2   9       44.57       46.15      1.18 o
   2   2   9        8.87        8.63      0.61 o
   3   2   9        0.01        0.53      0.58 o
   4   2   9        1.01        2.28      0.81 o
  -8   3   9        3.37        3.00      0.53 o
  -7   3   9        7.77        7.88      0.51 o
  -6   3   9        4.53        6.56      0.58 o
  -5   3   9       40.27       38.43      1.21 o
  -4   3   9        9.93        7.58      0.54 o
  -3   3   9      309.85      297.75     14.97 o
  -2   3   9        3.25        2.83      0.57 o
  -1   3   9      224.20      211.02      7.60 o
   0   3   9      133.62      122.65      3.53 o
   1   3   9        0.64        0.48      0.53 o
   2   3   9        0.70        1.05      0.61 o
   3   3   9        0.68        1.60      0.72 o
  -8   4   9        9.48        9.97      0.52 o
  -7   4   9        6.49        8.32      0.60 o
  -6   4   9        2.18        3.46      0.55 o
  -5   4   9        4.98        4.28      0.53 o
  -4   4   9        4.10        2.97      0.53 o
  -3   4   9      105.06      116.77      4.89 o
  -2   4   9        1.17        1.11      0.54 o
  -1   4   9       35.23       31.18      0.75 o
   0   4   9        0.02        0.70      0.61 o
   1   4   9        0.02        0.00      0.57 o
   2   4   9        3.42        3.71      1.24 o
  -8   5   9        7.92       10.18      0.61 o
  -7   5   9       27.46       28.87      1.78 o
  -6   5   9        2.34        1.52      0.57 o
  -5   5   9       55.16       57.76      1.87 o
  -4   5   9        0.49        0.27      0.52 o
  -3   5   9       41.42       38.50      2.04 o
  -2   5   9       16.15       17.54      0.57 o
  -1   5   9        6.76        8.39      0.66 o
   0   5   9        7.48        6.95      0.56 o
   1   5   9        0.16        1.30      0.73 o
   2   5   9       11.77        9.25      0.65 o
  -8   6   9        0.01        0.42      1.07 o
  -7   6   9       15.77       17.81      2.56 o
  -6   6   9        9.89        8.30      0.53 o
  -5   6   9       51.27       50.19      1.89 o
  -4   6   9        1.56        1.31      0.57 o
  -3   6   9        1.65        2.30      0.52 o
  -2   6   9        1.15        0.76      0.55 o
  -1   6   9        0.03        0.81      0.57 o
   0   6   9       38.76       32.66      8.99 o
   1   6   9        0.11        0.62      0.61 o
  -8   7   9        0.01        0.72      0.58 o
  -7   7   9       20.28       20.41      0.82 o
  -6   7   9        7.44        6.90      0.54 o
  -5   7   9        7.58        8.13      0.59 o
  -4   7   9        3.74        3.59      1.14 o
  -3   7   9        3.08        2.65      0.53 o
  -2   7   9       22.74       22.51      1.78 o
  -1   7   9       33.19       30.04      0.66 o
   0   7   9        0.14        0.09      0.58 o
  -7   8   9        0.00        0.32      0.74 o
  -6   8   9        7.91        8.40      0.79 o
  -5   8   9        2.02        2.33      0.79 o
  -4   8   9        4.06        6.57      0.98 o
  -3   8   9        0.75        1.49      0.53 o
  -2   8   9        0.05        0.18      0.51 o
  -1   8   9        0.33        0.66      0.62 o
  -5   9   9        6.85        8.34      0.59 o
  -4   9   9       22.67       19.31      3.19 o
  -2  -8  10        7.97        8.61      0.67 o
  -1  -8  10        0.27        0.82      0.52 o
   0  -8  10       31.07       30.76      0.70 o
   1  -8  10        7.27        7.70      0.57 o
   2  -8  10        2.87        1.78      0.49 o
  -3  -7  10        5.05        7.30      0.55 o
  -2  -7  10        2.08        2.47      0.53 o
  -1  -7  10       42.93       44.00      3.20 o
   0  -7  10       21.25       22.58      1.85 o
   1  -7  10        0.02        0.77      0.57 o
   2  -7  10        8.61        8.63      0.96 o
   3  -7  10        0.52        0.47      0.44 o
  -4  -6  10        0.03        0.64      0.45 o
  -3  -6  10        0.18        0.09      0.43 o
  -2  -6  10        0.75        1.03      0.56 o
  -1  -6  10        2.55        2.62      0.50 o
   0  -6  10        0.13        1.10      0.51 o
   1  -6  10        7.82        7.40      1.14 o
   2  -6  10        2.81        3.46      0.44 o
   3  -6  10        9.35        8.32      0.79 o
   4  -6  10        3.76        3.77      0.43 o
  -5  -5  10        5.99        6.42      0.49 o
  -4  -5  10        0.85        1.80      0.48 o
  -3  -5  10       10.76        9.72      0.46 o
  -2  -5  10        0.52        1.09      0.40 o
  -1  -5  10        8.68       10.93      0.54 o
   0  -5  10       31.23       29.32      0.76 o
   1  -5  10        2.59        3.96      0.44 o
   2  -5  10        4.68        4.82      0.44 o
   3  -5  10        0.13        0.36      0.49 o
   4  -5  10        3.20        3.45      0.69 o
  -6  -4  10       11.79       10.86      0.58 o
  -5  -4  10        1.84        2.23      0.44 o
  -4  -4  10       18.33       17.90      0.50 o
  -3  -4  10        2.77        5.40      0.45 o
  -2  -4  10        0.01        0.27      0.44 o
  -1  -4  10       51.42       46.76      1.14 o
   0  -4  10       53.59       51.68      1.43 o
   1  -4  10        0.89        1.14      0.47 o
   2  -4  10       21.72       22.19      0.62 o
   3  -4  10        5.71        5.85      0.47 o
   4  -4  10       15.62       15.54      1.36 o
  -6  -3  10        1.83        2.71      0.60 o
  -5  -3  10        2.96        3.35      0.80 o
  -4  -3  10        8.29        9.94      0.50 o
  -3  -3  10       26.25       29.95      0.50 o
  -2  -3  10        7.55        9.01      0.43 o
  -1  -3  10       13.59       13.11      0.67 o
   0  -3  10       14.46       11.67      0.57 o
   1  -3  10       16.07       14.54      0.97 o
   2  -3  10        0.00        0.04      0.50 o
   3  -3  10       49.55       53.75      3.90 o
   4  -3  10        2.22        2.92      0.52 o
  -7  -2  10        0.02        0.57      0.61 o
  -6  -2  10        7.12        8.79      1.20 o
  -5  -2  10        5.57        4.98      0.61 o
  -4  -2  10        0.60        0.82      1.71 o
  -3  -2  10       16.88       15.50      0.76 o
  -2  -2  10        6.17        5.40      0.58 o
  -1  -2  10        4.16        4.92      0.89 o
   0  -2  10        7.96        7.67      0.46 o
   1  -2  10        5.85        5.28      0.53 o
   2  -2  10        0.67        1.44      0.47 o
   3  -2  10        4.90        5.20      0.51 o
   4  -2  10       10.17        8.19      0.55 o
  -7  -1  10        9.13       10.51      0.56 o
  -6  -1  10       18.79       18.49      0.58 o
  -5  -1  10       62.77       60.37      3.14 o
  -4  -1  10        3.08        6.33      0.58 o
  -3  -1  10       38.55       38.84      0.94 o
  -2  -1  10       16.45       13.36      0.54 o
  -1  -1  10        0.06        0.03      0.50 o
   0  -1  10        5.56        6.31      0.47 o
   1  -1  10        0.13        0.98      0.46 o
   2  -1  10       34.97       32.23      0.96 o
   3  -1  10        1.52        2.02      0.55 o
   4  -1  10        5.53        4.96      0.57 o
  -8   0  10        2.01        2.70      0.54 o
  -7   0  10        2.25        2.45      0.59 o
  -6   0  10       34.24       34.32      1.27 o
  -5   0  10        0.29        0.18      0.53 o
  -4   0  10      116.25      109.88      5.34 o
  -3   0  10       35.27       37.35      0.79 o
  -2   0  10      171.47      170.62      7.36 o
  -1   0  10       13.14       14.70      0.72 o
   0   0  10       97.71      103.32      3.02 o
   1   0  10       59.75       61.42      2.40 o
   2   0  10       69.04       68.58      2.71 o
   3   0  10        0.27        0.56      0.53 o
   4   0  10        2.95        3.59      0.67 o
  -8   1  10        0.06        0.74      0.47 o
  -7   1  10        0.89        0.84      0.72 o
  -6   1  10        0.55        1.99      0.55 o
  -5   1  10        0.86        1.87      0.53 o
  -4   1  10        6.34        8.25      0.60 o
  -3   1  10      222.70      204.35      9.38 o
  -2   1  10      144.78      148.30      6.05 o
  -1   1  10       23.58       22.27      1.43 o
   0   1  10        6.41        9.76      0.57 o
   1   1  10        0.39        0.85      0.47 o
   2   1  10        2.59        4.23      0.51 o
   3   1  10        0.00        0.56      0.75 o
  -8   2  10        1.04        0.91      0.54 o
  -7   2  10        0.25        0.17      0.52 o
  -6   2  10       16.58       17.81      0.53 o
  -5   2  10        0.37        0.25      0.51 o
  -4   2  10        1.56        2.74      0.51 o
  -3   2  10       18.99       18.33      0.56 o
  -2   2  10       71.66       74.65      1.41 o
  -1   2  10       31.09       27.30      0.89 o
   0   2  10      118.09      113.99      3.99 o
   1   2  10       30.76       33.74      2.02 o
   2   2  10        1.68        1.40      0.68 o
   3   2  10        0.03       -0.08      0.82 o
  -8   3  10        2.68        2.35      0.57 o
  -7   3  10        1.69        1.54      0.51 o
  -6   3  10        1.46        1.41      0.48 o
  -5   3  10       64.01       58.78      1.90 o
  -4   3  10        9.32        8.17      0.95 o
  -3   3  10       17.07       17.01      1.33 o
  -2   3  10       63.60       53.97      3.55 o
  -1   3  10       11.77       10.30      0.61 o
   0   3  10       12.28       10.90      0.61 o
   1   3  10        3.68        3.66      0.71 o
   2   3  10        2.83        2.97      0.80 o
  -8   4  10        2.33        3.53      0.51 o
  -7   4  10        0.62        1.05      0.55 o
  -6   4  10        6.92        9.10      0.54 o
  -5   4  10       53.16       55.22      2.66 o
  -4   4  10       26.43       25.81      0.73 o
  -3   4  10       13.59       14.27      0.62 o
  -2   4  10       18.39       23.93      0.59 o
  -1   4  10        1.54        0.79      0.53 o
   0   4  10       25.46       18.08      1.84 o
   1   4  10        0.09        0.97      0.67 o
   2   4  10        0.02        1.08      0.76 o
  -8   5  10        1.04        0.94      0.59 o
  -7   5  10       32.60       29.90      2.82 o
  -6   5  10        0.21        0.79      0.51 o
  -5   5  10        0.12        1.25      0.52 o
  -4   5  10       32.83       29.29      2.68 o
  -3   5  10        6.98       10.21      1.46 o
  -2   5  10        0.07        0.20      0.49 o
  -1   5  10        2.95        4.98      0.96 o
   0   5  10        0.03        0.67      0.62 o
   1   5  10       13.54       15.37      0.80 o
  -8   6  10        3.23        3.50      0.84 o
  -7   6  10       12.21       13.18      0.73 o
  -6   6  10       25.48       24.93      1.38 o
  -5   6  10        9.40        8.14      1.14 o
  -4   6  10        1.38        1.62      0.57 o
  -3   6  10        0.01        0.18      0.57 o
  -2   6  10        7.34        7.31      0.52 o
  -1   6  10       11.90       13.98      1.96 o
   0   6  10        0.62        0.05      1.01 o
  -7   7  10        7.46        6.96      0.63 o
  -6   7  10        8.30        5.71      0.89 o
  -5   7  10        0.10        0.82      0.54 o
  -4   7  10        4.05        4.84      0.54 o
  -3   7  10       12.10       12.04      2.60 o
  -2   7  10        1.66        1.79      0.53 o
  -1   7  10        1.34        0.29      0.56 o
  -6   8  10        0.79        0.62      0.61 o
  -5   8  10        3.26        3.77      1.06 o
  -4   8  10        3.01        2.62      0.98 o
  -3   8  10        3.05        1.32      0.73 o
  -2  -7  11        2.24        2.13      0.56 o
  -1  -7  11        5.72        5.40      0.55 o
   0  -7  11        4.14        4.11      0.53 o
   1  -7  11        4.04        3.81      0.61 o
   2  -7  11        0.04        1.17      0.46 o
  -4  -6  11        0.19        0.32      0.48 o
  -3  -6  11        1.00        1.74      0.43 o
  -2  -6  11        5.46        6.46      0.56 o
  -1  -6  11       31.01       34.55      0.64 o
   0  -6  11        1.12        1.02      0.54 o
   1  -6  11        0.09        1.01      0.43 o
   2  -6  11        5.58        4.32      0.50 o
   3  -6  11        4.02        3.10      0.49 o
  -5  -5  11        0.08        0.46      0.47 o
  -4  -5  11        3.28        4.09      0.84 o
  -3  -5  11        4.88        5.11      0.51 o
  -2  -5  11        0.28        0.21      0.59 o
  -1  -5  11        4.23        5.85      0.52 o
   0  -5  11        0.06        1.00      1.14 o
   1  -5  11        1.79        1.29      0.46 o
   2  -5  11       13.13       11.58      0.58 o
   3  -5  11        1.10        0.98      0.45 o
  -5  -4  11        1.45        2.16      0.48 o
  -4  -4  11        0.28        0.30      0.42 o
  -3  -4  11        5.75        7.38      0.62 o
  -2  -4  11        3.40        2.71      0.76 o
  -1  -4  11        4.84        4.91      0.69 o
   0  -4  11       22.96       20.74      1.29 o
   1  -4  11       28.56       26.95      1.68 o
   2  -4  11        0.03        0.94      0.49 o
   3  -4  11       19.68       18.64      1.97 o
  -6  -3  11        0.46        0.34      0.56 o
  -5  -3  11        0.99        0.93      0.66 o
  -4  -3  11        5.35        5.17      0.46 o
  -3  -3  11       12.50       13.80      0.48 o
  -2  -3  11        4.53        3.83      0.54 o
  -1  -3  11       58.05       55.45      1.14 o
   0  -3  11       70.21       65.85      4.78 o
   1  -3  11        4.22        4.26      0.46 o
   2  -3  11       21.74       22.76      1.44 o
   3  -3  11        0.32        0.88      0.45 o
  -6  -2  11        0.19       -0.17      0.65 o
  -5  -2  11        2.17        1.31      0.54 o
  -4  -2  11        4.31        4.91      0.59 o
  -3  -2  11       12.05       13.92      0.48 o
  -2  -2  11       10.85        9.35      0.81 o
  -1  -2  11        5.70        5.23      0.49 o
   0  -2  11       14.57       13.61      0.79 o
   1  -2  11       13.36       12.96      0.49 o
   2  -2  11        0.44        0.76      0.54 o
   3  -2  11       34.32       35.41      2.69 o
  -7  -1  11        0.28        1.05      0.70 o
  -6  -1  11        0.59        1.96      0.53 o
  -5  -1  11        8.39        7.90      0.55 o
  -4  -1  11        9.61        9.76      0.55 o
  -3  -1  11        1.06        0.48      0.56 o
  -2  -1  11        3.17        4.27      0.46 o
  -1  -1  11        3.72        4.77      0.65 o
   0  -1  11       10.35        9.81      0.48 o
   1  -1  11        0.00        0.01      0.51 o
   2  -1  11       13.55       13.33      0.54 o
   3  -1  11        7.00        5.81      0.52 o
  -7   0  11        2.13        1.98      0.60 o
  -6   0  11        0.04        0.56      0.54 o
  -5   0  11       14.21       14.18      1.81 o
  -4   0  11        3.01        1.43      0.52 o
  -3   0  11      209.30      206.55      9.39 o
  -2   0  11       38.98       36.73      1.66 o
  -1   0  11        0.01        0.47      0.45 o
   0   0  11        5.75        5.58      0.49 o
   1   0  11       14.06       13.61      1.02 o
   2   0  11       22.76       20.73      0.59 o
   3   0  11        7.42        7.06      0.61 o
  -7   1  11        0.75        1.08      0.60 o
  -6   1  11        5.91        6.45      0.56 o
  -5   1  11        0.00        0.51      0.64 o
  -4   1  11       16.11       15.54      1.40 o
  -3   1  11       47.48       52.72      3.16 o
  -2   1  11        4.79        5.04      0.45 o
  -1   1  11       22.14       22.88      0.71 o
   0   1  11       11.47       12.40      0.90 o
   1   1  11       12.85       16.51      1.06 o
   2   1  11        3.34        3.65      0.58 o
  -8   2  11       10.51       10.21      0.92 o
  -7   2  11       11.11       11.18      0.60 o
  -6   2  11       12.14       12.02      1.03 o
  -5   2  11       43.46       48.12      1.94 o
  -4   2  11        0.73        0.49      0.50 o
  -3   2  11       21.02       15.76      0.93 o
  -2   2  11        0.32        0.69      0.48 o
  -1   2  11        6.13        6.77      0.51 o
   0   2  11       15.67       16.69      0.97 o
   1   2  11        4.77        4.63      0.60 o
   2   2  11        0.46        0.94      0.73 o
  -8   3  11        1.76        1.54      0.52 o
  -7   3  11        7.39        8.97      0.71 o
  -6   3  11        0.74        1.54      0.55 o
  -5   3  11        2.85        2.73      0.52 o
  -4   3  11        2.89        4.14      0.63 o
  -3   3  11       10.23       12.53      1.34 o
  -2   3  11        2.31        3.75      0.68 o
  -1   3  11       13.31       10.70      0.66 o
   0   3  11       19.54       20.16      1.52 o
   1   3  11        1.29        2.19      0.68 o
  -7   4  11        3.21        4.92      0.61 o
  -6   4  11        0.93        1.24      0.53 o
  -5   4  11        3.85        3.22      0.87 o
  -4   4  11        0.09        0.84      0.54 o
  -3   4  11       14.58       14.45      1.38 o
  -2   4  11        1.01        1.38      0.57 o
  -1   4  11        0.14        0.23      0.51 o
   0   4  11        0.53        0.27      0.59 o
   1   4  11       13.71       13.77      1.30 o
  -7   5  11        0.16        1.50      0.57 o
  -6   5  11       10.09        9.90      0.76 o
  -5   5  11       15.88       18.59      1.87 o
  -4   5  11        5.41        5.58      0.66 o
  -3   5  11        1.70        1.18      0.59 o
  -2   5  11        9.36       12.67      1.58 o
  -1   5  11        5.16        4.99      0.79 o
   0   5  11       10.26       14.69      1.16 o
  -7   6  11        0.01        1.07      0.59 o
  -6   6  11        4.96        4.45      0.82 o
  -5   6  11        2.87        3.11      0.68 o
  -4   6  11        1.30        1.48      0.99 o
  -3   6  11        0.68       -0.05      0.58 o
  -2   6  11        2.33        2.27      0.54 o
  -1   6  11        0.00       -0.31      0.68 o
  -6   7  11        9.51        9.30      1.36 o
  -5   7  11        0.16        0.54      0.55 o
  -4   7  11        6.26        6.10      0.59 o
  -3   7  11        2.56        3.56      0.54 o
  -3  -6  12        3.41        3.80      0.56 o
  -2  -6  12        0.18       -0.38      0.52 o
  -1  -6  12        5.69        6.71      0.90 o
   0  -6  12        0.01        0.41      0.56 o
   1  -6  12        0.36       -0.21      0.45 o
  -4  -5  12        0.69        0.70      0.47 o
  -3  -5  12        3.92        5.59      0.48 o
  -2  -5  12        0.46        0.90      1.04 o
  -1  -5  12        2.33        3.73      0.55 o
   0  -5  12        4.95        4.21      0.47 o
   1  -5  12        2.81        3.21      0.59 o
   2  -5  12        0.15        0.55      0.45 o
  -5  -4  12        9.95        7.92      0.56 o
  -4  -4  12        3.16        4.80      0.74 o
  -3  -4  12        0.01        0.48      0.52 o
  -2  -4  12        0.81        1.17      0.57 o
  -1  -4  12        3.94        4.20      0.55 o
   0  -4  12        2.38        2.34      0.48 o
   1  -4  12        4.09        3.32      0.47 o
   2  -4  12        7.48        9.65      1.12 o
  -5  -3  12        6.55        8.03      0.48 o
  -4  -3  12        0.17        1.34      0.52 o
  -3  -3  12        0.06        0.77      0.44 o
  -2  -3  12        0.64        1.52      0.47 o
  -1  -3  12       18.53       17.79      1.41 o
   0  -3  12       10.03        9.08      0.74 o
   1  -3  12       12.11       10.15      0.75 o
   2  -3  12       13.72       14.69      0.62 o
  -6  -2  12        6.63        5.94      0.59 o
  -5  -2  12        0.43        0.00      0.54 o
  -4  -2  12        1.43        1.27      0.45 o
  -3  -2  12        0.04       -0.15      0.65 o
  -2  -2  12       26.52       27.32      0.97 o
  -1  -2  12       24.00       19.43      1.41 o
   0  -2  12       21.14       23.76      1.36 o
   1  -2  12        1.49        2.53      0.44 o
   2  -2  12       13.94       12.03      0.55 o
  -6  -1  12        1.74        2.99      0.88 o
  -5  -1  12       10.44       10.82      1.45 o
  -4  -1  12        0.20       -0.36      0.71 o
  -3  -1  12        8.31        7.94      0.57 o
  -2  -1  12        0.01        0.37      0.41 o
  -1  -1  12        3.26        3.44      0.50 o
   0  -1  12        0.66        0.93      0.46 o
   1  -1  12       17.42       15.01      0.81 o
   2  -1  12       16.53       19.64      1.75 o
  -7   0  12        4.67        3.81      0.63 o
  -6   0  12       12.29       13.36      1.94 o
  -5   0  12       10.01        8.95      0.55 o
  -4   0  12       44.55       48.69      1.78 o
  -3   0  12        0.08        0.69      0.41 o
  -2   0  12        0.00        0.65      0.42 o
  -1   0  12       12.08       14.59      0.50 o
   0   0  12       13.96       15.89      1.11 o
   1   0  12        9.64        9.41      0.51 o
   2   0  12        8.10        6.67      0.59 o
  -7   1  12        1.92        1.41      0.53 o
  -6   1  12        7.88        8.57      0.93 o
  -5   1  12        8.52        9.63      0.59 o
  -4   1  12        1.55        2.00      1.59 o
  -3   1  12       13.37       14.10      1.00 o
  -2   1  12        0.63        0.89      0.44 o
  -1   1  12        1.68        2.28      0.45 o
   0   1  12        0.48        1.46      0.54 o
   1   1  12        1.69        1.94      0.48 o
  -7   2  12        4.24        3.91      0.60 o
  -6   2  12        0.07        0.67      0.48 o
  -5   2  12        0.96        1.70      0.52 o
  -4   2  12        1.35        2.13      0.53 o
  -3   2  12        0.29        1.60      0.50 o
  -2   2  12       17.39       19.81      0.60 o
  -1   2  12        5.12        4.69      0.57 o
   0   2  12        2.43        2.47      0.55 o
   1   2  12        0.57        0.78      0.68 o
  -7   3  12        0.19        0.11      0.52 o
  -6   3  12        2.78        2.43      0.58 o
  -5   3  12        0.42        0.97      0.58 o
  -4   3  12        0.96        2.21      0.54 o
  -3   3  12        0.41        1.21      0.53 o
  -2   3  12        0.30       -0.33      0.59 o
  -1   3  12        0.50        2.52      0.81 o
   0   3  12        3.30        4.87      0.62 o
  -7   4  12       12.43       12.09      3.21 o
  -6   4  12       12.60       16.22      2.20 o
  -5   4  12       23.62       23.89      2.36 o
  -4   4  12        3.59        5.31      0.73 o
  -3   4  12        0.60        1.37      0.56 o
  -2   4  12        0.07        0.31      0.58 o
  -1   4  12        2.59        2.35      0.68 o
   0   4  12       10.63       12.39      0.75 o
  -6   5  12        6.93        6.64      0.88 o
  -5   5  12        0.03        0.11      0.54 o
  -4   5  12        0.98        0.86      0.58 o
  -3   5  12        2.11        1.99      0.59 o
  -2   5  12        8.36        8.17      0.60 o
  -1   5  12        7.68        9.21      1.05 o
  -5   6  12        0.09       -0.13      0.63 o
  -4   6  12        0.68        1.32      0.60 o
  -3   6  12        0.09       -0.13      0.59 o
  -2  -5  13        4.47        5.21      0.56 o
  -1  -5  13        0.37        1.10      0.97 o
   0  -5  13        0.80        0.92      0.48 o
  -4  -4  13        3.57        4.12      0.48 o
  -3  -4  13        1.72        2.24      0.50 o
  -2  -4  13        0.00        0.15      0.74 o
  -1  -4  13        2.71        2.44      0.45 o
   0  -4  13        2.36        2.05      0.53 o
   1  -4  13        3.99        4.35      0.58 o
  -4  -3  13        1.40        0.71      0.47 o
  -3  -3  13       11.88       13.23      0.49 o
  -2  -3  13        0.88        2.02      0.56 o
  -1  -3  13        1.27        1.42      0.49 o
   0  -3  13        2.39        2.87      0.49 o
   1  -3  13        0.05        0.44      0.63 o
  -5  -2  13        0.22        0.61      0.47 o
  -4  -2  13       23.34       23.52      0.73 o
  -3  -2  13        2.02        1.96      0.46 o
  -2  -2  13        0.58        1.42      0.51 o
  -1  -2  13        3.31        2.53      0.45 o
   0  -2  13        0.10        0.69      0.47 o
   1  -2  13        0.01        0.01      0.52 o
  -6  -1  13        5.43        6.69      0.60 o
  -5  -1  13        6.25        7.75      1.36 o
  -4  -1  13       26.07       29.73      1.84 o
  -3  -1  13        0.07        1.47      0.47 o
  -2  -1  13        1.18        1.94      0.48 o
  -1  -1  13        4.02        4.74      0.74 o
   0  -1  13        0.00        0.49      0.45 o
   1  -1  13       28.52       33.80      4.14 o
  -6   0  13        2.18        3.06      0.68 o
  -5   0  13       56.95       54.62      3.81 o
  -4   0  13        0.02        0.87      0.87 o
  -3   0  13        2.42        3.44      0.44 o
  -2   0  13        0.44        0.93      0.47 o
  -1   0  13        3.87        4.23      0.61 o
   0   0  13        0.06        1.02      0.51 o
   1   0  13        3.61        3.28      0.51 o
  -6   1  13        0.56       -0.43      0.78 o
  -5   1  13        4.02        3.05      0.89 o
  -4   1  13        4.58        4.25      0.56 o
  -3   1  13       19.56       20.61      1.11 o
  -2   1  13        5.19        3.65      0.47 o
  -1   1  13       48.62       58.85      4.36 o
   0   1  13        2.44        3.94      0.59 o
  -6   2  13        0.43        1.13      0.51 o
  -5   2  13        3.69        3.05      0.50 o
  -4   2  13        0.50        0.02      0.52 o
  -3   2  13        1.59        1.06      0.61 o
  -2   2  13        7.62        6.73      0.55 o
  -1   2  13        0.09        1.20      0.53 o
   0   2  13        0.01        0.14      0.61 o
  -6   3  13        0.45        0.67      1.29 o
  -5   3  13       44.15       48.49      7.17 o
  -4   3  13        0.55        1.77      0.60 o
  -3   3  13       11.79       16.16      2.05 o
  -2   3  13        3.26        3.95      0.61 o
  -1   3  13        0.41        1.35      1.13 o
  -6   4  13        6.73        6.57      1.01 o
  -5   4  13        2.46        3.45      1.14 o
  -4   4  13       13.52       13.85      1.73 o
  -3   4  13        5.37        5.83      0.60 o
  -2   4  13        0.37        0.41      0.89 o
  -4   5  13        1.39        2.60      0.79 o
  -2  -3  14        0.08        0.62      0.49 o
  -1  -3  14        0.88        1.35      0.50 o
  -4  -2  14        2.09        3.00      0.49 o
  -3  -2  14        9.02        9.05      0.81 o
  -2  -2  14        0.27        0.76      0.48 o
  -1  -2  14        0.02        0.69      0.49 o
  -4  -1  14       32.66       30.11      0.83 o
  -3  -1  14        6.17        7.96      0.82 o
  -2  -1  14        3.51        4.17      0.50 o
  -1  -1  14       13.84       12.86      1.22 o
  -5   0  14       14.77       13.34      0.60 o
  -4   0  14       20.99       18.76      1.43 o
  -3   0  14        0.00        0.62      0.45 o
  -2   0  14       15.71       15.24      1.04 o
  -1   0  14        0.05       -0.22      0.49 o
  -5   1  14        1.30        1.22      0.51 o
  -4   1  14        0.61        1.70      0.51 o
  -3   1  14        7.51        8.85      0.79 o
  -2   1  14        0.58        0.65      0.50 o
  -4   2  14        8.35       11.97      0.60 o
  -3   2  14        0.02        0.64      0.50 o
  -2   2  14        2.56        1.43      0.56 o
 
